# Supplementary material for: Ethyl 5-acetyl-2-amino-4-methyl­thio­phene-3-carboxyl­ate
Source: Acta Crystallogr Sect E Struct Rep Online. 2008 May 17;64(Pt 6):o1084. doi: 10.1107/S1600536808014177 (PMC2961554; doi:10.1107/S1600536808014177)
Supplement: Supplementary file 2 [file e-64-o1084-Isup2.hkl]

#
# h,k,l, Fc-squared, Fo-squared, sigma(Fo-squared) and status flag
#
data_I
_shelx_title ' ASIRI-6 in P 21/n'
_shelx_refln_list_code          4
_shelx_F_calc_maximum      183.26
_exptl_crystal_F_000       480.00
_reflns_d_resolution_high  0.6736
 
loop_
 _symmetry_equiv_pos_as_xyz
 'x, y, z'
 '-x+1/2, y+1/2, -z+1/2'
 '-x, -y, -z'
 'x-1/2, -y-1/2, z-1/2'
 
_cell_length_a     7.5397
_cell_length_b     8.4514
_cell_length_c    16.7058
_cell_angle_alpha  90.000
_cell_angle_beta   94.465
_cell_angle_gamma  90.000
 
_shelx_F_squared_multiplier     1.000
 
loop_
 _refln_index_h
 _refln_index_k
 _refln_index_l
 _refln_F_squared_calc
 _refln_F_squared_meas
 _refln_F_squared_sigma
 _refln_observed_status
   2   0   0     6893.51     7075.86    134.34 o
   4   0   0      300.48      262.10      6.07 o
   6   0   0      875.78      831.71     15.44 o
   8   0   0      107.78      120.35      5.35 o
  10   0   0       16.18       23.25      4.40 o
   1   1   0       22.61       24.62      0.54 o
   2   1   0    33583.52    33511.71    696.32 o
   3   1   0        2.43        2.34      0.34 o
   4   1   0        4.14        2.37      0.45 o
   5   1   0       36.36       28.90      1.02 o
   6   1   0       90.78       85.11      2.63 o
   7   1   0      218.99      214.17      4.80 o
   8   1   0       14.00       14.09      1.68 o
   9   1   0      142.01      144.82      6.46 o
  10   1   0        2.24        2.31      1.25 o
   0   2   0     5539.43     5810.53     84.99 o
   1   2   0      904.07     1026.13      8.72 o
   2   2   0     3943.70     4249.31     37.05 o
   3   2   0      690.38      719.74      6.72 o
   4   2   0     5921.30     6064.19     48.45 o
   5   2   0       55.20       69.53      2.18 o
   6   2   0      249.50      240.69      4.13 o
   7   2   0        4.38        4.42      1.01 o
   8   2   0       53.22       50.78      2.72 o
   9   2   0       25.72       30.52      2.43 o
  10   2   0       75.07       74.59      4.47 o
   1   3   0        0.26        0.29      0.29 o
   2   3   0      595.33      605.92      5.87 o
   3   3   0     1230.21     1315.25     11.61 o
   4   3   0      181.31      198.40      2.86 o
   5   3   0      482.20      511.84      6.47 o
   6   3   0      457.04      480.90      6.56 o
   7   3   0        2.62        4.88      1.09 o
   8   3   0       10.69       10.32      1.50 o
   9   3   0       29.15       24.40      2.59 o
  10   3   0       20.92       17.98      2.69 o
   0   4   0      209.23      258.85      4.48 o
   1   4   0        0.21        4.75      1.31 o
   2   4   0        2.01        4.20      0.49 o
   3   4   0       24.87       21.26      1.34 o
   4   4   0       27.16       34.84      1.31 o
   5   4   0      927.97      955.75     10.60 o
   6   4   0      229.65      232.90      4.23 o
   7   4   0      656.80      660.13      9.96 o
   8   4   0      303.75      285.01     11.36 o
   9   4   0       80.67       75.78      8.98 o
  10   4   0        2.53        1.95      1.81 o
   1   5   0        4.43        6.76      0.64 o
   2   5   0      202.32      227.42      3.18 o
   3   5   0      228.67      221.99      3.27 o
   4   5   0      156.57      148.68      2.64 o
   5   5   0      211.16      187.87      3.93 o
   6   5   0      206.02      193.12      3.91 o
   7   5   0        1.88        2.61      1.19 o
   8   5   0       18.35       13.63      2.07 o
   9   5   0       29.90       28.72      2.98 o
   0   6   0        1.01        3.35      0.87 o
   1   6   0      450.50      452.52      5.24 o
   2   6   0       14.06       17.38      1.42 o
   3   6   0      428.23      413.16      8.03 o
   4   6   0       38.83       40.65      1.56 o
   5   6   0      155.30      144.88      3.26 o
   6   6   0      218.50      213.48      4.87 o
   7   6   0       13.21       17.74      2.03 o
   8   6   0       23.29       25.08      3.36 o
   9   6   0       49.90       51.05      4.81 o
   1   7   0       24.65       20.00      1.15 o
   2   7   0       30.46       26.24      1.29 o
   3   7   0       86.27       85.19      2.33 o
   4   7   0       58.73       65.39      1.96 o
   5   7   0        4.26        4.20      1.13 o
   6   7   0       24.13       23.27      2.01 o
   7   7   0       13.69       11.91      2.01 o
   8   7   0      132.65      135.91      6.71 o
   0   8   0        0.61        2.82      1.76 o
   1   8   0      234.41      234.34      5.59 o
   2   8   0      505.29      484.22      7.87 o
   3   8   0       17.45       18.43      1.75 o
   4   8   0      163.75      160.27      4.98 o
   5   8   0        0.66       -0.32      1.35 o
   6   8   0       15.11       10.53      5.28 o
   7   8   0        0.74        2.11      1.99 o
   1   9   0       16.16       13.34      1.81 o
   2   9   0      109.34      110.61      3.61 o
   3   9   0       11.00        6.38      2.32 o
   4   9   0      186.80      188.77     12.33 o
   5   9   0        1.60       -0.35      1.49 o
   6   9   0        1.04        1.31      1.86 o
   7   9   0        1.77        0.70      3.17 o
   0  10   0      603.53      587.18     13.81 o
   1  10   0       73.25       70.84      3.86 o
   2  10   0       17.40       14.96      2.09 o
   3  10   0       12.46       10.64      2.45 o
   4  10   0       15.62       15.85      4.23 o
   5  10   0       25.27       24.30      5.28 o
   6  10   0      156.56      171.00      9.51 o
   1  11   0        8.39        9.71      2.01 o
   2  11   0       51.91       52.19      3.71 o
   3  11   0        0.40        2.31      1.60 o
   4  11   0       20.13       17.09      4.58 o
   0  12   0        5.19        0.00      2.82 o
   1  12   0       44.13       48.61      6.69 o
   2  12   0       41.90       47.90      6.69 o
  -9   0   1       70.89       60.38      7.22 o
  -7   0   1        2.28        0.39      1.23 o
  -5   0   1      695.06      662.52     14.61 o
  -3   0   1     2043.02     2208.34     25.61 o
  -1   0   1     7778.96     8278.03    114.06 o
   1   0   1      359.02      376.89      5.56 o
   3   0   1        0.61        6.95      0.72 o
   5   0   1     1381.34     1509.91     32.29 o
   7   0   1      990.68      975.98     18.29 o
   9   0   1      156.07      168.41      7.22 o
  11   0   1       46.28       55.65      7.04 o
 -11   1   1       25.20       21.84      4.58 o
 -10   1   1       37.31       34.73      2.86 o
  -9   1   1        5.01        4.07      1.27 o
  -8   1   1       85.53       86.84      3.31 o
  -7   1   1      134.24      144.53      3.83 o
  -6   1   1        1.76        3.37      0.86 o
  -5   1   1       28.74       48.98      1.63 o
  -4   1   1     1648.86     1624.20     15.42 o
  -3   1   1       59.21       73.79      1.53 o
  -2   1   1    14303.05    14880.37    117.62 o
  -1   1   1      855.74      893.32      7.47 o
   0   1   1     4611.53     4710.11     58.15 o
   1   1   1     2416.55     2749.51     23.97 o
   2   1   1     4952.10     5447.33     43.06 o
   3   1   1      325.01      378.60      4.27 o
   4   1   1      300.21      250.39      3.25 o
   5   1   1      484.65      518.11      6.38 o
   6   1   1        6.85        9.44      0.90 o
   7   1   1        0.09       -0.52      0.67 o
   8   1   1        6.45        6.18      1.47 o
   9   1   1        8.28        5.49      2.75 o
  10   1   1        8.79       10.58      1.88 o
 -10   2   1        4.96        3.52      1.45 o
  -9   2   1       49.02       54.79      3.08 o
  -8   2   1        0.28        1.34      0.94 o
  -7   2   1       60.67       59.42      2.57 o
  -6   2   1      496.46      457.55      6.11 o
  -5   2   1        0.06       -0.16      0.46 o
  -4   2   1     7443.09     7720.10     61.27 o
  -3   2   1      116.01      126.58      1.82 o
  -2   2   1      373.05      421.05      4.16 o
  -1   2   1      130.71      130.72      1.65 o
   0   2   1        0.69       -0.20      0.20 o
   1   2   1     3755.90     4015.53     31.92 o
   2   2   1       58.16       38.90      0.90 o
   3   2   1     4850.18     5234.06     41.77 o
   4   2   1      213.13      243.65      4.32 o
   5   2   1      508.27      526.58      5.69 o
   6   2   1       82.98       88.28      3.32 o
   7   2   1       72.48       74.84      2.75 o
   8   2   1        3.10        3.08      1.06 o
   9   2   1      103.33      104.92      6.66 o
  10   2   1       21.30       23.88      2.91 o
 -10   3   1       20.92       23.68      2.95 o
  -9   3   1       26.74       33.88      3.15 o
  -8   3   1      193.65      182.21      5.49 o
  -7   3   1       71.79       78.81      3.00 o
  -6   3   1     1855.34     1780.65     17.96 o
  -5   3   1       66.47       63.14      1.81 o
  -4   3   1      196.50      231.35      3.10 o
  -3   3   1        1.30        1.76      0.39 o
  -2   3   1     2382.89     2640.92     21.68 o
  -1   3   1        3.01        5.59      0.45 o
   0   3   1      239.77      263.23      3.01 o
   1   3   1      341.49      436.83      4.37 o
   2   3   1        0.87        8.06      0.54 o
   3   3   1       21.98       19.79      0.85 o
   4   3   1      240.55      262.46      4.67 o
   5   3   1      216.58      255.46      3.53 o
   6   3   1       74.75       66.12      2.10 o
   7   3   1        0.63        0.92      0.92 o
   8   3   1        5.91        5.37      1.25 o
   9   3   1        1.85        0.66      1.42 o
  10   3   1       43.49       39.02      3.65 o
 -10   4   1       81.54       86.21      6.41 o
  -9   4   1       25.03       25.21      2.83 o
  -8   4   1      433.76      420.79      8.69 o
  -7   4   1        5.38        2.50      0.97 o
  -6   4   1      307.64      303.45      5.55 o
  -5   4   1       18.92       18.45      1.29 o
  -4   4   1       68.38      103.36      2.03 o
  -3   4   1        0.24       -0.02      0.32 o
  -2   4   1      456.08      404.25      4.44 o
  -1   4   1       39.56       27.76      0.93 o
   0   4   1     2581.57     2821.57     23.16 o
   1   4   1      995.90     1060.17      9.55 o
   2   4   1     1154.48     1174.37     10.63 o
   3   4   1       12.46        9.95      0.74 o
   4   4   1      314.16      314.86      4.05 o
   5   4   1       27.06       31.53      1.29 o
   6   4   1      117.60      113.42      2.84 o
   7   4   1       31.38       38.29      2.52 o
   8   4   1      139.88      140.83      5.82 o
   9   4   1        5.25        3.72      1.71 o
  10   4   1       29.21       34.10      3.52 o
  -9   5   1       92.01       96.98      4.94 o
  -8   5   1        9.00        8.11      2.24 o
  -7   5   1      233.27      229.50      6.41 o
  -6   5   1       19.22       24.63      1.63 o
  -5   5   1      138.31      124.06      2.85 o
  -4   5   1      118.71      127.25      2.71 o
  -3   5   1       88.93       82.66      1.97 o
  -2   5   1       69.12       94.58      2.03 o
  -1   5   1      307.02      383.46      4.41 o
   0   5   1      131.15      122.77      2.07 o
   1   5   1       18.88       36.89      1.30 o
   2   5   1      377.48      389.46      4.57 o
   3   5   1      289.60      267.53      3.67 o
   4   5   1       18.62       24.42      1.84 o
   5   5   1       41.29       38.27      2.30 o
   6   5   1       31.02       33.47      2.14 o
   7   5   1       29.38       30.17      2.14 o
   8   5   1        2.73        0.23      1.22 o
   9   5   1        3.73        3.41      1.94 o
  10   5   1        4.12        8.45      3.87 o
  -9   6   1       21.59       20.98      2.80 o
  -8   6   1        8.31       11.62      2.16 o
  -7   6   1        0.21        0.16      1.10 o
  -6   6   1        3.92        4.19      1.24 o
  -5   6   1       12.07       11.75      1.16 o
  -4   6   1       14.32       20.33      1.23 o
  -3   6   1       65.60       74.16      1.88 o
  -2   6   1     1146.13     1125.44     10.74 o
  -1   6   1       13.14        7.30      0.69 o
   0   6   1       79.72       59.19      1.53 o
   1   6   1     1000.05      994.72      9.63 o
   2   6   1       72.26       47.00      1.49 o
   3   6   1      421.04      431.62      5.34 o
   4   6   1      934.73      887.13      9.25 o
   5   6   1       97.34       97.23      2.64 o
   6   6   1      143.59      131.37      3.78 o
   7   6   1       10.67        8.16      1.39 o
   8   6   1      103.75       99.97      4.52 o
   9   6   1        0.65        0.77      1.48 o
  -8   7   1       25.83       21.48      4.93 o
  -7   7   1        0.07       -0.26      1.11 o
  -6   7   1      153.60      158.53      4.27 o
  -5   7   1        2.16        1.71      0.77 o
  -4   7   1       19.49       17.52      1.25 o
  -3   7   1       63.00       65.95      2.15 o
  -2   7   1        2.27        0.56      0.63 o
  -1   7   1      406.69      432.46      5.98 o
   0   7   1      512.98      514.18      6.78 o
   1   7   1      132.40      159.54      3.38 o
   2   7   1       83.74       80.53      2.38 o
   3   7   1        0.82        0.22      0.59 o
   4   7   1        0.78        0.33      0.67 o
   5   7   1       16.89       13.92      2.20 o
   6   7   1        0.15       -0.12      1.02 o
   7   7   1       12.16        7.52      2.35 o
   8   7   1        6.18        4.34      2.36 o
   9   7   1        2.74        1.76      3.17 o
  -7   8   1       30.75       39.10      6.34 o
  -6   8   1       39.88       47.41      5.28 o
  -5   8   1       64.92       71.91      4.73 o
  -4   8   1      177.13      186.84      4.59 o
  -3   8   1      320.03      334.46      6.32 o
  -2   8   1       41.42       35.56      3.46 o
  -1   8   1      290.63      271.54      8.45 o
   0   8   1       33.99       32.31      2.06 o
   1   8   1      237.99      224.23      4.88 o
   2   8   1      237.06      209.14      5.08 o
   3   8   1      163.77      144.93      4.65 o
   4   8   1       23.31       19.92      2.16 o
   5   8   1      108.27      110.46      5.48 o
   6   8   1       29.88       27.97      3.60 o
   7   8   1       63.19       61.69      4.81 o
  -7   9   1       10.83       10.92      4.23 o
  -6   9   1        7.67        9.29      2.61 o
  -5   9   1        1.56        6.34      3.17 o
  -4   9   1      152.96      149.69      9.16 o
  -3   9   1        3.37        2.98      1.62 o
  -2   9   1      135.95      139.98      4.04 o
  -1   9   1        0.22        0.35      0.92 o
   0   9   1        1.72        0.61      0.92 o
   1   9   1        4.18        2.38      1.00 o
   2   9   1        1.01        2.35      1.47 o
   3   9   1       58.87       51.13      3.24 o
   4   9   1        7.90        8.23      2.11 o
   5   9   1       34.47       34.88      3.85 o
   6   9   1        3.05        1.58      1.99 o
   7   9   1       17.79       22.46      3.74 o
  -6  10   1       33.97       35.62      7.22 o
  -5  10   1       93.54       96.12      9.69 o
  -4  10   1        1.01        1.97      2.11 o
  -3  10   1      100.53      100.01      4.32 o
  -2  10   1        2.72        2.85      1.39 o
  -1  10   1      114.44      115.96      3.95 o
   0  10   1       25.60       19.92      3.61 o
   1  10   1       30.34       32.03      3.36 o
   2  10   1        4.07        3.40      1.39 o
   3  10   1       69.76       78.16      4.18 o
   4  10   1       36.54       40.77      5.46 o
   5  10   1      120.54      114.82      7.04 o
   6  10   1        1.62       -2.82      2.82 o
  -5  11   1       14.61       21.13      5.28 o
  -4  11   1        4.65        5.60      2.36 o
  -3  11   1       24.25       23.63      3.99 o
  -2  11   1       32.06       33.28      3.09 o
  -1  11   1       63.74       69.99      5.28 o
   0  11   1       11.17       10.39      2.49 o
   1  11   1       41.07       45.18      3.46 o
   2  11   1       81.59       76.96      4.44 o
   3  11   1        1.07       -1.39      2.29 o
   4  11   1        0.04        3.87      3.17 o
  -2  12   1       11.76       14.44      4.58 o
  -1  12   1        9.34        9.51      3.52 o
   0  12   1       20.20       21.46      3.60 o
   1  12   1       37.91       36.98      5.99 o
   2  12   1       18.03       21.48      4.93 o
   3  12   1       17.78       23.60      5.64 o
 -10   0   2        0.36        0.53      1.74 o
  -8   0   2       39.94       33.49      3.24 o
  -6   0   2      111.95      117.82      4.58 o
  -4   0   2        0.03        7.69      1.01 o
  -2   0   2     4883.88     5736.77     64.51 o
   0   0   2     1345.35     1500.57     21.48 o
   2   0   2     1982.62     2128.39     24.47 o
   4   0   2      266.35      353.64     11.88 o
   6   0   2      256.25      248.32      6.85 o
   8   0   2      325.38      331.25      9.45 o
  10   0   2       21.47       19.09      3.11 o
 -10   1   2        7.61        5.55      1.48 o
  -9   1   2       12.25       15.53      1.83 o
  -8   1   2        1.36        0.79      0.88 o
  -7   1   2       65.99       62.70      2.59 o
  -6   1   2      193.60      199.70      4.27 o
  -5   1   2      721.25      733.54      8.44 o
  -4   1   2     1770.45     1961.21     20.41 o
  -3   1   2     2314.72     2398.89     21.70 o
  -2   1   2     2123.63     2247.35     20.16 o
  -1   1   2     1103.32     1210.79     10.01 o
   0   1   2     2269.10     2436.98     23.99 o
   1   1   2     2381.60     2777.22     22.24 o
   2   1   2     1131.45     1158.40      9.85 o
   3   1   2     1476.26     1535.06     20.45 o
   4   1   2      111.19      111.96      1.88 o
   5   1   2      415.51      400.53      5.04 o
   6   1   2      232.55      239.29      6.33 o
   7   1   2       74.94       76.63      2.81 o
   8   1   2       18.53       16.65      1.70 o
   9   1   2       29.13       30.29      2.45 o
  10   1   2        0.48        1.26      1.49 o
 -10   2   2       10.57       10.11      2.26 o
  -9   2   2       19.23       19.84      2.24 o
  -8   2   2        4.82        2.56      1.37 o
  -7   2   2      128.01      129.56      3.73 o
  -6   2   2      391.63      412.21      9.15 o
  -5   2   2      744.20      766.83      8.56 o
  -4   2   2       69.43       73.36      2.82 o
  -3   2   2       10.38       13.98      0.76 o
  -2   2   2     1639.16     1691.49     14.09 o
  -1   2   2      260.50      274.29      3.07 o
   0   2   2      246.33      305.53      3.27 o
   1   2   2     2414.24     2393.38     19.36 o
   2   2   2      118.27      135.98      1.87 o
   3   2   2      351.40      290.25      3.36 o
   4   2   2      862.37      911.93      8.61 o
   5   2   2      112.65      113.84      2.13 o
   6   2   2       83.04       95.44      2.82 o
   7   2   2       65.90       68.13      2.75 o
   8   2   2       18.83       24.10      2.29 o
   9   2   2      129.69      137.70      5.35 o
  10   2   2       14.60       17.10      2.56 o
 -10   3   2        3.25        3.87      1.45 o
  -9   3   2       80.78       82.15      5.34 o
  -8   3   2      805.12      773.08     16.07 o
  -7   3   2      116.36      120.07      3.56 o
  -6   3   2     1233.96     1154.39     13.96 o
  -5   3   2        6.71        3.74      0.68 o
  -4   3   2        2.77        8.14      0.62 o
  -3   3   2        5.05        1.41      0.37 o
  -2   3   2     2414.40     2614.92     21.49 o
  -1   3   2     1706.94     1808.75     15.09 o
   0   3   2     2612.91     2663.06     30.92 o
   1   3   2     1357.93     1474.33     14.54 o
   2   3   2      112.44      172.98      2.30 o
   3   3   2      293.96      304.97      3.65 o
   4   3   2       82.46       54.83      2.15 o
   5   3   2       80.69       97.90      2.05 o
   6   3   2       52.91       53.45      1.90 o
   7   3   2      142.69      144.26      3.93 o
   8   3   2       31.77       35.84      5.21 o
   9   3   2       36.09       29.04      3.28 o
  10   3   2       18.08       25.33      3.25 o
 -10   4   2      140.02      129.67      5.55 o
  -9   4   2        0.54        1.38      1.21 o
  -8   4   2      456.29      438.42      8.04 o
  -7   4   2       13.01        9.28      1.34 o
  -6   4   2      317.35      292.01      5.03 o
  -5   4   2      100.84       84.15      2.28 o
  -4   4   2        5.82        5.73      0.92 o
  -3   4   2      931.06     1019.37      9.91 o
  -2   4   2      892.41      860.02      8.09 o
  -1   4   2     1434.45     1594.02     13.70 o
   0   4   2     2074.16     2332.38     19.42 o
   1   4   2      732.06      795.75      8.97 o
   2   4   2       27.55       25.71      0.97 o
   3   4   2      126.48      118.46      2.09 o
   4   4   2        3.02        1.23      0.76 o
   5   4   2      250.18      246.05      3.65 o
   6   4   2        0.34       -0.57      0.59 o
   7   4   2      194.13      190.91      5.56 o
   8   4   2       10.09       10.02      1.89 o
   9   4   2       25.63       31.27      3.18 o
  10   4   2        1.34        1.16      1.60 o
 -10   5   2      335.06      387.08     17.61 o
  -9   5   2        0.01        0.07      1.34 o
  -8   5   2        0.07        0.18      1.00 o
  -7   5   2       12.85       10.52      1.83 o
  -6   5   2        0.18       -0.59      0.61 o
  -5   5   2        4.76        5.09      0.89 o
  -4   5   2     2027.31     1917.47     17.10 o
  -3   5   2        0.10        0.28      0.45 o
  -2   5   2        5.06        2.85      0.49 o
  -1   5   2       19.22       28.76      1.02 o
   0   5   2        6.26        2.75      0.45 o
   1   5   2      174.82      162.97      2.44 o
   2   5   2      928.16      969.76      9.27 o
   3   5   2       17.22       15.14      1.05 o
   4   5   2      165.88      149.14      3.57 o
   5   5   2       27.96       27.18      1.51 o
   6   5   2      220.61      202.71      5.34 o
   7   5   2        0.43       -0.45      0.85 o
   8   5   2       19.43       20.68      2.50 o
   9   5   2        3.32        5.11      1.89 o
  -9   6   2        3.20        2.70      1.83 o
  -8   6   2       76.70       79.66      7.54 o
  -7   6   2       19.62       20.29      3.30 o
  -6   6   2      286.73      270.08      4.96 o
  -5   6   2       19.69       17.10      1.39 o
  -4   6   2       71.65       65.07      1.80 o
  -3   6   2      545.94      523.52      6.09 o
  -2   6   2      421.91      448.14      5.31 o
  -1   6   2      270.55      259.31      3.86 o
   0   6   2      319.41      297.53      3.86 o
   1   6   2       39.63       49.30      1.45 o
   2   6   2      232.95      212.94      3.23 o
   3   6   2      466.39      455.02      5.51 o
   4   6   2       71.26       70.49      1.94 o
   5   6   2      197.42      196.99      5.74 o
   6   6   2       38.52       36.49      2.23 o
   7   6   2       15.31       18.44      2.08 o
   8   6   2       34.76       34.28      4.40 o
   9   6   2        9.00        9.11      4.40 o
  -9   7   2       12.80       14.09      4.23 o
  -8   7   2       75.30       80.28      8.81 o
  -7   7   2       36.61       38.73      3.81 o
  -6   7   2      186.05      191.07      5.47 o
  -5   7   2        0.03        0.18      0.78 o
  -4   7   2       50.27       43.37      1.96 o
  -3   7   2       38.37       38.71      1.79 o
  -2   7   2       24.95       22.80      1.58 o
  -1   7   2     1161.86     1059.44     11.67 o
   0   7   2      819.13      751.56      8.99 o
   1   7   2      229.35      208.27      5.08 o
   2   7   2       45.49       43.59      2.39 o
   3   7   2       45.00       42.13      1.84 o
   4   7   2        3.92        0.66      0.82 o
   5   7   2      135.64      142.69      4.73 o
   6   7   2       90.21       96.11      4.04 o
   7   7   2       59.39       58.36      7.12 o
   8   7   2        3.53        1.76      1.99 o
  -7   8   2       43.64       41.21      6.34 o
  -6   8   2        6.44        8.38      4.05 o
  -5   8   2       41.65       40.30      5.46 o
  -4   8   2        5.16        5.46      1.74 o
  -3   8   2      119.26      108.45      3.85 o
  -2   8   2      543.21      493.50      7.00 o
  -1   8   2        3.87        2.94      0.81 o
   0   8   2      343.21      323.86      5.62 o
   1   8   2      537.70      511.84      7.58 o
   2   8   2        2.73        0.73      0.80 o
   3   8   2       87.78       74.42      2.74 o
   4   8   2      483.38      481.20      8.16 o
   5   8   2       10.50       10.13      2.47 o
   6   8   2      156.84      157.50      5.46 o
   7   8   2       74.12       85.72      7.04 o
  -7   9   2       47.48       48.25      7.40 o
  -6   9   2        1.55        0.54      1.86 o
  -5   9   2      347.59      359.54     17.08 o
  -4   9   2       66.45       66.39      4.73 o
  -3   9   2      289.37      280.47      6.01 o
  -2   9   2      152.27      148.73      4.18 o
  -1   9   2        0.44        3.50      1.28 o
   0   9   2       68.43       61.06      2.90 o
   1   9   2      160.35      158.57      5.01 o
   2   9   2       34.76       33.71      2.77 o
   3   9   2      476.29      461.95     11.25 o
   4   9   2       37.86       33.49      2.89 o
   5   9   2       66.20       66.37      5.10 o
   6   9   2       87.62       89.46      5.96 o
   7   9   2        0.06        0.00      2.82 o
  -6  10   2        5.30        7.61      5.11 o
  -5  10   2        2.37        1.94      2.29 o
  -4  10   2       20.92       15.83      2.86 o
  -3  10   2       51.91       49.56      3.36 o
  -2  10   2        0.68        0.62      1.03 o
  -1  10   2        5.31        5.28      1.63 o
   0  10   2       51.09       56.32      4.23 o
   1  10   2       58.69       55.19      3.58 o
   2  10   2      254.53      244.13      6.84 o
   3  10   2       18.15       25.70      2.71 o
   4  10   2        2.96        4.41      2.82 o
   5  10   2      160.74      161.33      7.75 o
   6  10   2       38.43       52.83      7.04 o
  -5  11   2       13.20       18.67      4.93 o
  -4  11   2        5.43       10.21      2.74 o
  -3  11   2       40.77       37.33      5.99 o
  -2  11   2        4.52        9.16      2.49 o
  -1  11   2      127.07      119.00      6.23 o
   0  11   2        5.73        5.68      1.75 o
   1  11   2       21.12       18.25      2.56 o
   2  11   2       37.80       40.15      3.46 o
   3  11   2       15.27       22.48      3.67 o
   4  11   2       26.35       26.09      5.81 o
  -2  12   2        7.00        4.93      3.52 o
  -1  12   2        0.07       -1.76      2.47 o
   0  12   2       25.82       24.30      5.28 o
   1  12   2       11.36        3.52      3.52 o
   2  12   2        0.16        0.67      2.36 o
  -9   0   3        8.97        8.63      2.24 o
  -7   0   3       53.24       46.43      3.24 o
  -5   0   3      137.56      162.45      4.85 o
  -3   0   3      114.11       85.27      2.57 o
  -1   0   3     2638.78     3046.29     34.36 o
   1   0   3      133.65      127.83      2.82 o
   3   0   3        0.33       -0.41      0.41 o
   5   0   3       90.15       74.04      2.38 o
   7   0   3       87.20       91.35      4.35 o
   9   0   3       60.28       69.57      4.85 o
 -10   1   3       29.15       33.03      2.67 o
  -9   1   3       24.97       24.92      2.23 o
  -8   1   3       51.33       48.52      4.42 o
  -7   1   3       27.14       26.83      1.94 o
  -6   1   3      403.36      352.68      6.03 o
  -5   1   3        0.37        2.03      0.55 o
  -4   1   3       85.88       48.21      1.27 o
  -3   1   3     2215.62     2494.00     26.38 o
  -2   1   3      630.81      648.58      6.44 o
  -1   1   3     1275.54     1209.75     10.99 o
   0   1   3      916.70     1037.71      8.69 o
   1   1   3        0.78       -0.24      0.24 o
   2   1   3       41.25       33.91      0.85 o
   3   1   3      250.94      300.21      3.42 o
   4   1   3     1051.30     1038.00      9.58 o
   5   1   3        3.25        2.15      0.49 o
   6   1   3       87.66       76.62      2.15 o
   7   1   3       39.06       42.38      2.28 o
   8   1   3       37.15       36.24      2.38 o
   9   1   3       12.25       12.14      1.75 o
  10   1   3       57.20       62.30      4.26 o
 -10   2   3       40.84       43.00      3.08 o
  -9   2   3        0.00       -0.27      1.00 o
  -8   2   3        0.29        0.97      0.82 o
  -7   2   3        0.37        0.00      0.70 o
  -6   2   3       46.63       43.87      2.10 o
  -5   2   3      261.77      310.86      7.99 o
  -4   2   3      555.25      586.23      8.88 o
  -3   2   3       30.26       35.37      0.85 o
  -2   2   3       78.07       91.20      1.41 o
  -1   2   3        8.64        8.68      0.43 o
   0   2   3     1429.11     1581.37     14.42 o
   1   2   3      141.48      148.26      2.09 o
   2   2   3      257.76      304.88      5.34 o
   3   2   3       28.34       11.55      1.60 o
   4   2   3       55.10       51.00      1.33 o
   5   2   3       55.48       52.45      1.48 o
   6   2   3       19.88       14.09      1.16 o
   7   2   3       21.95       23.74      1.88 o
   8   2   3      196.65      205.96      6.10 o
   9   2   3        0.14        1.38      1.39 o
  10   2   3       13.32        9.60      2.22 o
 -10   3   3        2.09        0.32      1.27 o
  -9   3   3      138.60      134.55      5.03 o
  -8   3   3       28.98       28.88      2.75 o
  -7   3   3      603.93      582.57      9.15 o
  -6   3   3       55.98       52.88      2.33 o
  -5   3   3      466.69      507.08      7.18 o
  -4   3   3      125.98      116.37      1.97 o
  -3   3   3      773.92      818.33      8.51 o
  -2   3   3      275.88      250.75      2.99 o
  -1   3   3     3148.80     3300.77     26.66 o
   0   3   3      158.63      152.43      2.34 o
   1   3   3      893.16      964.73      9.72 o
   2   3   3      878.38      985.15      8.87 o
   3   3   3      173.22      153.95      2.32 o
   4   3   3        1.12        0.63      0.40 o
   5   3   3      359.52      316.06      4.70 o
   6   3   3      405.86      418.98      6.05 o
   7   3   3      358.77      351.59      7.79 o
   8   3   3       60.54       60.12      6.42 o
   9   3   3      184.76      191.92      6.43 o
  10   3   3       20.86       19.57      2.91 o
 -10   4   3        4.57        2.21      1.69 o
  -9   4   3       54.71       48.75      3.00 o
  -8   4   3       96.46       96.50      3.61 o
  -7   4   3        5.32        5.15      1.13 o
  -6   4   3      108.40       95.89      3.36 o
  -5   4   3        9.03        7.78      0.93 o
  -4   4   3       41.07       45.39      1.50 o
  -3   4   3      383.09      357.53      4.26 o
  -2   4   3       13.05       17.86      1.27 o
  -1   4   3        0.17        0.05      0.24 o
   0   4   3      112.30      122.76      2.10 o
   1   4   3      141.13      146.48      2.10 o
   2   4   3      139.94      132.22      2.18 o
   3   4   3        2.28        0.94      0.47 o
   4   4   3      354.30      366.91      4.50 o
   5   4   3      182.28      171.95      2.99 o
   6   4   3       98.71      105.60      3.24 o
   7   4   3       27.91       26.99      2.09 o
   8   4   3       20.08       17.03      2.24 o
   9   4   3        4.61        4.23      1.74 o
  10   4   3        2.44        2.11      3.17 o
 -10   5   3       49.78       47.90      7.04 o
  -9   5   3       54.33       58.73      3.97 o
  -8   5   3       80.85       80.25      5.95 o
  -7   5   3      157.97      155.73      4.26 o
  -6   5   3       14.93       15.17      1.52 o
  -5   5   3     1509.38     1423.11     16.80 o
  -4   5   3        8.81        8.86      0.86 o
  -3   5   3     1117.78     1089.50     11.28 o
  -2   5   3       46.28       54.04      1.43 o
  -1   5   3      267.14      324.25      6.09 o
   0   5   3       17.60       20.02      0.87 o
   1   5   3      817.40      864.05      8.31 o
   2   5   3      115.22      119.55      2.16 o
   3   5   3     1455.78     1440.39     13.20 o
   4   5   3       64.44       57.40      1.65 o
   5   5   3      384.21      385.62      5.74 o
   6   5   3      162.43      163.93      4.21 o
   7   5   3       24.85       23.84      2.35 o
   8   5   3        9.80        9.31      2.82 o
   9   5   3       19.40       25.10      3.55 o
  -9   6   3        0.08       -0.63      1.45 o
  -8   6   3        1.72        0.46      1.39 o
  -7   6   3       53.97       65.00      3.62 o
  -6   6   3       40.50       38.12      3.55 o
  -5   6   3        5.43        6.65      1.28 o
  -4   6   3       66.56       59.21      1.92 o
  -3   6   3      362.10      303.73      4.23 o
  -2   6   3        1.85        4.74      0.65 o
  -1   6   3       32.42       21.35      1.21 o
   0   6   3      683.44      696.22      8.18 o
   1   6   3      261.78      266.03      4.22 o
   2   6   3       11.14       24.22      1.37 o
   3   6   3       52.25       41.09      1.63 o
   4   6   3       29.91       24.77      2.15 o
   5   6   3       13.15       10.81      1.63 o
   6   6   3       88.47       95.61      4.44 o
   7   6   3        9.37       12.20      2.01 o
   8   6   3       31.33       28.74      4.05 o
   9   6   3       26.94       25.31      4.58 o
  -9   7   3       59.06       54.94      6.69 o
  -8   7   3        8.14        3.07      2.02 o
  -7   7   3       81.18       85.49      5.46 o
  -6   7   3       12.78       14.51      1.70 o
  -5   7   3       32.26       33.48      2.19 o
  -4   7   3      238.30      211.36      4.55 o
  -3   7   3      209.15      189.23      3.76 o
  -2   7   3      156.42      137.77      3.11 o
  -1   7   3     1438.03     1333.62     14.13 o
   0   7   3      355.08      339.87      5.18 o
   1   7   3      709.43      680.06      8.39 o
   2   7   3     1390.32     1346.51     15.78 o
   3   7   3       40.03       40.21      2.17 o
   4   7   3      125.88      115.49      3.51 o
   5   7   3       78.37       86.32      3.70 o
   6   7   3      117.78      120.58      6.86 o
   7   7   3       66.53       70.89      5.54 o
   8   7   3       56.44       50.85      5.99 o
  -8   8   3        9.56        6.69      3.87 o
  -7   8   3        3.26        6.34      3.17 o
  -6   8   3        0.70       -0.36      1.19 o
  -5   8   3        2.04        2.18      1.03 o
  -4   8   3        0.76        1.01      0.96 o
  -3   8   3       34.07       29.25      1.79 o
  -2   8   3        3.48        2.68      0.84 o
  -1   8   3        5.93        5.32      1.33 o
   0   8   3       53.34       46.24      2.01 o
   1   8   3      250.77      236.09      5.08 o
   2   8   3       36.35       40.34      3.20 o
   3   8   3       19.25       19.42      2.34 o
   4   8   3       60.28       60.33      2.83 o
   5   8   3       19.76       20.38      2.35 o
   6   8   3       12.04        8.02      1.89 o
   7   8   3       14.39       14.41      2.35 o
   8   8   3       41.71       57.06      7.04 o
  -7   9   3       23.29       30.99      5.99 o
  -6   9   3        5.22        5.13      2.20 o
  -5   9   3        3.25        2.65      1.86 o
  -4   9   3      172.35      175.50      5.69 o
  -3   9   3       24.64       27.01      2.15 o
  -2   9   3      341.87      328.51      6.46 o
  -1   9   3       11.14        9.36      1.63 o
   0   9   3      356.54      333.34      7.73 o
   1   9   3       10.23        9.38      1.60 o
   2   9   3      364.36      344.98      8.06 o
   3   9   3      179.29      167.86      5.42 o
   4   9   3      240.50      245.18      7.46 o
   5   9   3       75.22       91.12     12.15 o
   6   9   3       76.01       80.26     11.62 o
   7   9   3       32.00       30.99      5.99 o
  -6  10   3       31.52       25.68      3.81 o
  -5  10   3       13.46        8.69      2.61 o
  -4  10   3      134.67      145.95      6.85 o
  -3  10   3        0.75        1.41      1.21 o
  -2  10   3       12.19       10.42      1.60 o
  -1  10   3        0.77        0.89      2.11 o
   0  10   3       54.62       56.28      3.51 o
   1  10   3       41.80       40.85      3.17 o
   2  10   3        1.87        1.11      1.34 o
   3  10   3       10.32       12.23      2.16 o
   4  10   3       55.06       53.04      4.85 o
   5  10   3        3.87        7.40      2.49 o
  -5  11   3        0.09       -1.41      3.17 o
  -4  11   3       18.04       16.91      4.58 o
  -3  11   3        2.93        3.52      2.82 o
  -2  11   3       21.36       18.13      6.16 o
  -1  11   3        8.04        8.43      1.96 o
   0  11   3       31.03       31.99      4.23 o
   1  11   3        5.66        4.13      1.75 o
   2  11   3        2.41        1.62      1.55 o
   3  11   3        0.11       -1.48      1.48 o
   4  11   3       55.22       52.13      7.40 o
  -2  12   3        5.84        3.52      3.17 o
  -1  12   3        0.00       -2.47      2.47 o
   0  12   3        0.13       -1.76      2.82 o
   1  12   3       31.76       35.19      5.11 o
   2  12   3       16.43       16.79      4.40 o
 -10   0   4        0.79       -0.18      1.49 o
  -8   0   4      241.79      227.88      7.59 o
  -6   0   4        0.16        3.33      1.76 o
  -4   0   4        0.79        1.03      0.74 o
  -2   0   4      608.05      615.93      8.40 o
   0   0   4     1398.95     1435.19     16.74 o
   2   0   4      294.28      261.04      4.12 o
   4   0   4      595.80      672.11      9.55 o
   6   0   4       87.91       91.00      2.95 o
   8   0   4       84.85       93.34      4.85 o
  10   0   4        4.13       -0.70      2.47 o
 -10   1   4       48.83       40.36      4.52 o
  -9   1   4       33.01       31.83      2.69 o
  -8   1   4       22.71       17.54      1.80 o
  -7   1   4      336.40      327.52      6.25 o
  -6   1   4       37.49       44.68      2.11 o
  -5   1   4      343.74      336.91      4.58 o
  -4   1   4      516.54      500.05      6.75 o
  -3   1   4      126.54       97.45      1.81 o
  -2   1   4      461.39      491.11      5.17 o
  -1   1   4     1399.71     1470.84     12.24 o
   0   1   4        0.75        0.88      0.25 o
   1   1   4     1977.00     2022.21     17.25 o
   2   1   4      487.49      579.35      5.50 o
   3   1   4     1334.21     1337.05     12.76 o
   4   1   4        5.43        2.34      0.45 o
   5   1   4      346.51      350.96      4.43 o
   6   1   4       68.61       68.58      2.12 o
   7   1   4      303.54      306.84      5.98 o
   8   1   4       63.61       64.46      3.06 o
   9   1   4      164.93      181.47      6.08 o
  10   1   4       79.05       81.76      5.05 o
 -10   2   4       55.82       56.47      3.43 o
  -9   2   4        5.05        5.06      1.34 o
  -8   2   4       20.56       21.75      1.94 o
  -7   2   4        7.05        8.26      1.27 o
  -6   2   4       43.04       33.74      2.14 o
  -5   2   4      741.67      770.25      8.69 o
  -4   2   4      518.85      515.87      6.18 o
  -3   2   4      161.02      158.42      2.19 o
  -2   2   4      308.51      399.52      4.49 o
  -1   2   4       57.56       67.25      1.44 o
   0   2   4      136.79      145.96      2.85 o
   1   2   4       13.29        7.26      0.50 o
   2   2   4      112.66      107.66      1.60 o
   3   2   4       84.60       62.84      1.44 o
   4   2   4        8.89       20.68      0.97 o
   5   2   4       16.27       21.66      1.39 o
   6   2   4       18.10       19.11      1.47 o
   7   2   4       18.62       15.77      1.98 o
   8   2   4        8.01        5.88      1.55 o
   9   2   4       24.81       29.62      2.98 o
  10   2   4       28.61       28.28      3.17 o
 -10   3   4        0.63        0.43      1.31 o
  -9   3   4       83.37       80.77      3.65 o
  -8   3   4        1.22        1.34      0.96 o
  -7   3   4       38.91       45.43      2.51 o
  -6   3   4      606.53      567.39      8.50 o
  -5   3   4        2.40        2.35      0.68 o
  -4   3   4      105.99       99.34      3.81 o
  -3   3   4      347.35      308.00      3.65 o
  -2   3   4        2.30        4.73      0.55 o
  -1   3   4       29.83       31.07      0.83 o
   0   3   4     4354.31     4530.91     43.96 o
   1   3   4       16.19       11.96      0.53 o
   2   3   4      231.86      286.72      3.78 o
   3   3   4       90.85      107.37      1.88 o
   4   3   4      341.62      380.86      4.61 o
   5   3   4      392.68      365.62      4.66 o
   6   3   4      629.63      615.04      9.99 o
   7   3   4        8.10        7.12      1.65 o
   8   3   4       18.39       22.28      2.42 o
   9   3   4       43.09       44.64      3.65 o
  10   3   4       21.32       22.08      3.60 o
 -10   4   4       53.30       48.51      4.09 o
  -9   4   4      253.17      248.47      6.23 o
  -8   4   4        2.59        2.65      1.09 o
  -7   4   4      631.53      628.62     13.57 o
  -6   4   4        0.09       -0.13      0.70 o
  -5   4   4       92.69       96.25      2.67 o
  -4   4   4      605.63      609.38      6.52 o
  -3   4   4      132.46      145.52      2.38 o
  -2   4   4      417.98      398.63      4.47 o
  -1   4   4      341.60      337.93      3.76 o
   0   4   4        1.10        0.33      0.36 o
   1   4   4        0.13        1.24      0.27 o
   2   4   4      464.82      546.15      6.04 o
   3   4   4       29.98       28.89      1.80 o
   4   4   4      637.08      626.33      6.75 o
   5   4   4       72.92       68.41      2.31 o
   6   4   4       15.03       17.71      1.70 o
   7   4   4      249.26      258.53      6.76 o
   8   4   4       27.43       28.07      2.76 o
   9   4   4       13.85       10.37      2.16 o
  10   4   4        6.22        3.17      3.52 o
 -10   5   4       10.77       15.50      4.58 o
  -9   5   4       53.00       57.74      3.32 o
  -8   5   4      145.95      147.68      4.48 o
  -7   5   4        7.77        8.20      1.36 o
  -6   5   4       30.55       26.08      1.63 o
  -5   5   4      101.26       90.11      2.53 o
  -4   5   4      731.74      701.76      7.51 o
  -3   5   4       10.34       12.48      0.86 o
  -2   5   4     2282.20     2262.29     19.39 o
  -1   5   4       10.01       19.81      0.87 o
   0   5   4       97.15       96.21      1.61 o
   1   5   4        2.23        1.17      0.58 o
   2   5   4     3242.71     3389.68     28.15 o
   3   5   4      478.51      458.32      5.30 o
   4   5   4      823.02      854.16      9.83 o
   5   5   4      505.37      482.21      6.77 o
   6   5   4        3.05        2.40      0.96 o
   7   5   4       27.22       25.02      2.11 o
   8   5   4      184.27      190.81      6.14 o
   9   5   4       10.03        9.61      2.61 o
  -9   6   4       16.31       20.21      3.36 o
  -8   6   4       38.39       37.94      2.77 o
  -7   6   4       34.41       42.55      2.59 o
  -6   6   4       47.62       40.98      3.01 o
  -5   6   4      224.62      215.10      4.18 o
  -4   6   4        2.46        6.71      0.93 o
  -3   6   4      654.73      617.34      7.73 o
  -2   6   4      244.43      216.22      3.80 o
  -1   6   4       95.04       86.25      2.25 o
   0   6   4        0.70        1.03      0.59 o
   1   6   4      549.60      516.20      6.61 o
   2   6   4        8.98       13.69      1.20 o
   3   6   4      308.60      272.04      5.27 o
   4   6   4      687.19      687.26      9.89 o
   5   6   4       28.67       28.55      2.02 o
   6   6   4       22.77       16.82      2.09 o
   7   6   4       65.73       63.00      3.65 o
   8   6   4        1.32        1.39      2.99 o
   9   6   4       10.50        8.45      3.87 o
  -9   7   4       11.25       15.50      4.23 o
  -8   7   4        7.35        7.30      2.54 o
  -7   7   4       46.08       41.05      4.06 o
  -6   7   4      156.25      161.22      9.91 o
  -5   7   4      120.40      117.67      3.61 o
  -4   7   4      296.58      296.63      5.80 o
  -3   7   4       21.48       23.76      1.56 o
  -2   7   4      703.63      649.59      9.59 o
  -1   7   4       85.73      101.30      2.59 o
   0   7   4      629.15      663.73     11.89 o
   1   7   4      417.42      404.92      5.91 o
   2   7   4       14.81       16.64      1.57 o
   3   7   4        6.96        4.74      1.03 o
   4   7   4       98.89      103.77      3.37 o
   5   7   4       44.63       45.07      3.09 o
   6   7   4      253.23      256.62      7.02 o
   7   7   4      113.95      112.20      7.02 o
   8   7   4       86.32      102.79      6.46 o
  -8   8   4       20.40       33.81      6.34 o
  -7   8   4       15.34       17.76      3.17 o
  -6   8   4        0.24       -0.96      0.96 o
  -5   8   4       13.06       14.63      1.70 o
  -4   8   4        0.12        0.48      0.96 o
  -3   8   4       58.89       71.01      3.56 o
  -2   8   4      182.01      161.17      3.61 o
  -1   8   4      312.96      299.82      5.11 o
   0   8   4      686.25      636.28      8.38 o
   1   8   4       17.86       17.73      1.78 o
   2   8   4      219.87      214.06      4.91 o
   3   8   4       12.33       13.75      2.09 o
   4   8   4       32.50       32.43      2.31 o
   5   8   4       41.50       34.19      2.89 o
   6   8   4        0.27       -0.48      1.34 o
   7   8   4        0.29        1.57      1.55 o
   8   8   4        1.06        0.00      2.82 o
  -7   9   4        3.99       -2.11      3.17 o
  -6   9   4       15.82       16.72      3.11 o
  -5   9   4      130.57      122.27      7.96 o
  -4   9   4       37.40       30.50      2.77 o
  -3   9   4      319.11      308.69      6.41 o
  -2   9   4      173.82      161.75      4.42 o
  -1   9   4       68.23       59.47      4.14 o
   0   9   4       11.30        9.46      1.69 o
   1   9   4       40.33       34.14      3.48 o
   2   9   4       70.87       66.28      3.75 o
   3   9   4      124.65      122.34      4.73 o
   4   9   4      117.66      120.17      4.73 o
   5   9   4       32.50       33.68      3.96 o
   6   9   4       55.94       49.91      4.81 o
   7   9   4       27.89       40.86      6.34 o
  -6  10   4       28.84       30.22      4.06 o
  -5  10   4       63.04       63.02      5.10 o
  -4  10   4       36.21       34.40      7.22 o
  -3  10   4       18.50       19.71      2.42 o
  -2  10   4        6.35        4.72      1.55 o
  -1  10   4       32.49       37.72      3.11 o
   0  10   4        1.49        0.48      1.19 o
   1  10   4       16.89       15.63      2.30 o
   2  10   4        5.02        4.43      1.55 o
   3  10   4       10.11       10.24      2.01 o
   4  10   4        3.73        1.76      1.86 o
   5  10   4       16.66       18.61      3.46 o
  -4  11   4       51.63       61.28      7.40 o
  -3  11   4        2.31        0.70      2.82 o
  -2  11   4       84.00       89.55      4.64 o
  -1  11   4      162.81      159.47      5.89 o
   0  11   4       39.43       41.33      3.46 o
   1  11   4      171.12      186.97      6.43 o
   2  11   4       25.08       24.69      2.98 o
   3  11   4       96.56      111.74      5.13 o
   4  11   4        9.26        9.16      4.23 o
  -2  12   4        4.13        4.58      3.87 o
  -1  12   4       47.78       68.33      7.40 o
   0  12   4       31.40       25.71      5.28 o
   1  12   4        0.44       -1.06      2.82 o
  -9   0   5      196.35      193.66      7.47 o
  -7   0   5      300.10      328.26      9.16 o
  -5   0   5      190.11      229.90      6.10 o
  -3   0   5      300.59      257.57      7.28 o
  -1   0   5     5163.95     5268.14     59.03 o
   1   0   5     3762.81     3759.13     52.21 o
   3   0   5      309.29      339.02      5.48 o
   5   0   5      209.21      192.27      4.32 o
   7   0   5      608.74      652.21     13.81 o
   9   0   5      185.45      233.52     12.33 o
 -10   1   5       27.53       19.80      2.44 o
  -9   1   5       30.99       30.23      4.37 o
  -8   1   5       45.44       45.54      2.59 o
  -7   1   5        3.26        2.43      0.85 o
  -6   1   5      131.03      125.57      3.34 o
  -5   1   5        2.19        8.42      1.07 o
  -4   1   5      534.08      565.60      6.78 o
  -3   1   5      576.57      540.64      5.67 o
  -2   1   5       55.42       75.71      1.33 o
  -1   1   5      578.69      607.18      5.62 o
   0   1   5      427.74      394.10      4.64 o
   1   1   5     1120.11     1135.14      9.79 o
   2   1   5     1617.15     1682.92     14.18 o
   3   1   5       15.23        4.21      0.49 o
   4   1   5      575.23      615.74      6.39 o
   5   1   5      752.91      791.81      8.11 o
   6   1   5     1022.54     1090.13     18.85 o
   7   1   5      149.40      150.51      4.51 o
   8   1   5      272.90      281.88      7.31 o
   9   1   5       35.84       38.04      3.30 o
  10   1   5       45.26       60.93      5.48 o
 -10   2   5       21.76       19.19      2.21 o
  -9   2   5       50.48       52.21      3.04 o
  -8   2   5      113.76      110.31      3.65 o
  -7   2   5       10.86        9.09      1.32 o
  -6   2   5       80.90       75.59      2.80 o
  -5   2   5      289.35      254.18      4.02 o
  -4   2   5     1038.12     1018.14     10.63 o
  -3   2   5      202.30      236.34      3.07 o
  -2   2   5     1438.98     1450.12     13.59 o
  -1   2   5      204.80      273.21      3.05 o
   0   2   5     1233.34     1335.51     11.33 o
   1   2   5      229.33      226.49      4.07 o
   2   2   5       63.21       59.20      1.11 o
   3   2   5     1623.93     1536.77     13.43 o
   4   2   5       23.57       31.35      1.20 o
   5   2   5      401.53      416.38      5.10 o
   6   2   5        3.36        3.91      0.70 o
   7   2   5        1.98        1.22      1.07 o
   8   2   5      226.67      242.09      6.78 o
   9   2   5       69.53       74.59      4.34 o
  10   2   5       26.69       23.22      2.97 o
 -10   3   5       12.73       13.96      2.06 o
  -9   3   5       62.14       54.48      3.11 o
  -8   3   5       42.10       40.84      2.85 o
  -7   3   5        0.15       -0.50      0.74 o
  -6   3   5       38.96       38.57      2.11 o
  -5   3   5      195.71      190.31      4.03 o
  -4   3   5        9.65       22.55      0.92 o
  -3   3   5        0.10        2.09      0.37 o
  -2   3   5     2915.96     3092.76     25.39 o
  -1   3   5     1276.75     1377.64     13.00 o
   0   3   5     1469.00     1618.35     15.34 o
   1   3   5     2052.46     2150.01     19.76 o
   2   3   5       20.07       16.00      0.86 o
   3   3   5      741.63      802.34      7.74 o
   4   3   5      221.84      261.31      3.55 o
   5   3   5      114.60      113.73      2.66 o
   6   3   5       52.81       54.37      2.42 o
   7   3   5       42.73       42.40      2.40 o
   8   3   5       14.56       11.56      2.64 o
   9   3   5        1.00        2.75      1.69 o
  10   3   5       57.02       62.91      5.48 o
 -10   4   5       65.72       66.26      5.21 o
  -9   4   5        4.66        4.45      1.43 o
  -8   4   5      211.26      212.61      5.37 o
  -7   4   5      164.70      156.00      4.22 o
  -6   4   5      394.77      371.60      6.64 o
  -5   4   5        1.00        1.97      0.63 o
  -4   4   5      160.52      157.54      4.34 o
  -3   4   5        0.01        0.91      0.55 o
  -2   4   5      230.18      210.63      2.86 o
  -1   4   5       98.86      115.52      3.31 o
   0   4   5     1948.06     2013.61     20.74 o
   1   4   5       68.29       45.83      1.18 o
   2   4   5      783.87      723.37      7.07 o
   3   4   5        0.67        0.05      0.44 o
   4   4   5      549.63      587.62     12.46 o
   5   4   5      351.58      332.42      5.14 o
   6   4   5       98.64      108.48      3.33 o
   7   4   5      140.41      143.03      5.30 o
   8   4   5        0.06        1.06      1.49 o
   9   4   5        7.37        5.54      2.36 o
  10   4   5        1.72        0.35      3.52 o
 -10   5   5        0.10        1.76      3.52 o
  -9   5   5        3.51        2.56      1.34 o
  -8   5   5       26.75       22.31      2.59 o
  -7   5   5        0.67        0.77      0.92 o
  -6   5   5      146.44      135.23      3.29 o
  -5   5   5       66.88       61.72      2.16 o
  -4   5   5       50.65       44.79      2.05 o
  -3   5   5      281.51      279.83      4.33 o
  -2   5   5       19.02       24.66      1.04 o
  -1   5   5      297.81      311.82      4.51 o
   0   5   5       47.20       40.35      1.92 o
   1   5   5      789.08      759.72      8.52 o
   2   5   5       20.83       23.48      1.16 o
   3   5   5       95.67      111.29      2.55 o
   4   5   5       32.07       29.33      2.17 o
   5   5   5        1.62        0.40      0.68 o
   6   5   5        2.57        6.40      1.58 o
   7   5   5      250.75      267.83      7.59 o
   8   5   5        0.24        0.05      1.69 o
   9   5   5       88.05      113.42     16.38 o
  -9   6   5        3.23        2.27      3.35 o
  -8   6   5       16.03       20.19      3.10 o
  -7   6   5       68.05       57.56      4.35 o
  -6   6   5      335.57      316.38      6.31 o
  -5   6   5        0.36       -0.16      0.78 o
  -4   6   5      737.58      689.18      9.86 o
  -3   6   5       61.88       42.92      1.75 o
  -2   6   5      821.60      803.31      9.34 o
  -1   6   5        5.32        6.78      0.87 o
   0   6   5     1744.30     1714.92     17.18 o
   1   6   5      393.81      379.89      7.31 o
   2   6   5       77.41       74.38      4.34 o
   3   6   5     1031.95      926.83     12.23 o
   4   6   5      102.94       93.26      3.06 o
   5   6   5       49.61       50.40      2.56 o
   6   6   5      125.19      124.84      8.34 o
   7   6   5        0.32        1.78      1.34 o
   8   6   5        3.49        3.17      1.99 o
  -8   7   5       30.66       29.94      3.71 o
  -7   7   5        3.31        3.15      1.55 o
  -6   7   5      105.59      110.54      5.25 o
  -5   7   5       57.38       49.60      5.34 o
  -4   7   5        7.10        8.41      1.21 o
  -3   7   5        1.16        1.42      0.71 o
  -2   7   5      145.21      141.05      3.19 o
  -1   7   5      193.33      189.14      3.72 o
   0   7   5       22.62       17.14      1.25 o
   1   7   5      153.84      135.02      3.65 o
   2   7   5       84.71       87.19      2.94 o
   3   7   5      113.54      106.01      3.33 o
   4   7   5      127.79      133.95      3.90 o
   5   7   5      314.54      324.83      7.76 o
   6   7   5        1.43        1.77      1.91 o
   7   7   5       67.99       66.41      4.09 o
   8   7   5       39.33       38.34      8.98 o
  -8   8   5        5.51        8.81      3.52 o
  -7   8   5       36.92       41.19      3.41 o
  -6   8   5       25.46       27.41      2.30 o
  -5   8   5       99.62       94.76      3.46 o
  -4   8   5       65.54       65.15      3.00 o
  -3   8   5      465.04      434.19      6.69 o
  -2   8   5       71.87       78.22      2.50 o
  -1   8   5      373.25      349.38      5.67 o
   0   8   5        0.01        0.45      0.85 o
   1   8   5        0.99       -0.25      0.82 o
   2   8   5      274.68      266.49      5.71 o
   3   8   5        0.89        2.83      1.00 o
   4   8   5       94.58       89.03      3.36 o
   5   8   5       22.84       25.75      2.63 o
   6   8   5       22.80       21.99      2.63 o
   7   8   5       16.90       17.65      2.57 o
  -7   9   5       28.99       33.81      6.34 o
  -6   9   5      112.85      122.75      6.32 o
  -5   9   5       29.91       22.70      2.95 o
  -4   9   5       28.99       25.42      2.63 o
  -3   9   5       41.89       39.19      2.90 o
  -2   9   5        6.55       10.11      1.49 o
  -1   9   5       48.09       42.18      2.47 o
   0   9   5       47.57       48.54      2.67 o
   1   9   5        3.42        1.97      1.09 o
   2   9   5       57.62       63.75      3.02 o
   3   9   5       15.63       18.04      1.89 o
   4   9   5       19.70       24.51      3.15 o
   5   9   5        0.26        0.71      1.39 o
   6   9   5       46.18       49.64      4.96 o
   7   9   5        1.95        1.06      3.52 o
  -6  10   5       80.00       73.30      5.71 o
  -5  10   5       48.12       35.90      4.10 o
  -4  10   5      150.51      150.96      6.97 o
  -3  10   5       31.95       35.57      3.98 o
  -2  10   5       31.37       32.13      3.17 o
  -1  10   5       67.50       70.06      3.93 o
   0  10   5       16.67       14.18      2.35 o
   1  10   5      133.15      122.95      4.88 o
   2  10   5        7.79        6.62      1.75 o
   3  10   5       13.54       15.48      2.35 o
   4  10   5       16.37       17.73      2.48 o
   5  10   5       22.40       25.60      3.74 o
  -3  11   5       39.04       49.08      4.73 o
  -2  11   5       84.74       84.95      6.82 o
  -1  11   5       35.65       34.80      4.25 o
   0  11   5      150.45      160.20     12.94 o
   1  11   5        3.28        3.98      1.70 o
   2  11   5      151.10      157.32      6.45 o
   3  11   5       31.46       40.25      3.65 o
  -2  12   5       20.94       27.12      5.64 o
  -1  12   5        0.14        1.58      2.24 o
   0  12   5       10.83        8.45      3.87 o
   1  12   5       38.41       41.21      6.69 o
 -10   0   6       49.14       48.26      4.60 o
  -8   0   6      560.03      513.92     16.38 o
  -6   0   6      621.62      587.31     14.26 o
  -4   0   6       36.45       25.92      1.15 o
  -2   0   6     3269.03     3230.86     37.14 o
   0   0   6       77.96       79.97      1.89 o
   2   0   6       16.13       11.73      0.93 o
   4   0   6     5179.35     5217.56     59.78 o
   6   0   6     1118.52     1177.49     18.42 o
   8   0   6      160.12      173.29      9.86 o
  10   0   6       25.17       23.25      5.28 o
 -10   1   6        0.12        0.90      1.21 o
  -9   1   6        2.70        2.30      1.13 o
  -8   1   6        8.55        7.59      1.63 o
  -7   1   6        3.77        3.09      0.92 o
  -6   1   6      383.29      335.23      6.03 o
  -5   1   6       85.36       85.05      2.51 o
  -4   1   6        6.90       11.96      0.65 o
  -3   1   6       61.17       68.91      1.41 o
  -2   1   6      765.04      769.81      7.11 o
  -1   1   6      106.79      137.17      2.13 o
   0   1   6      953.23     1025.64      9.84 o
   1   1   6     1477.14     1544.45     13.09 o
   2   1   6     2918.91     3299.75     26.86 o
   3   1   6       20.01       27.08      1.03 o
   4   1   6      605.90      613.73      6.48 o
   5   1   6        2.45        4.47      0.66 o
   6   1   6       89.60       82.86      2.09 o
   7   1   6       30.46       31.36      2.57 o
   8   1   6       13.37       13.64      2.09 o
   9   1   6       43.39       49.28      4.60 o
  10   1   6        0.08        2.29      2.24 o
 -10   2   6      145.32      148.87      5.29 o
  -9   2   6       28.48       25.71      2.33 o
  -8   2   6       77.20       79.41      4.02 o
  -7   2   6      103.58       93.83      4.47 o
  -6   2   6      190.61      186.43      4.27 o
  -5   2   6      596.19      583.63     11.49 o
  -4   2   6     1660.73     1622.77     14.28 o
  -3   2   6     1022.14     1148.13     10.36 o
  -2   2   6      357.46      396.90      4.22 o
  -1   2   6      142.59      155.22      2.58 o
   0   2   6     1035.20     1076.68     13.52 o
   1   2   6     2386.12     2480.90     28.80 o
   2   2   6     3986.60     4146.68     36.88 o
   3   2   6     1714.04     1721.72     14.93 o
   4   2   6      129.58      118.56      2.34 o
   5   2   6       63.22       48.11      1.51 o
   6   2   6       48.54       55.59      2.01 o
   7   2   6        6.58        7.56      1.31 o
   8   2   6      172.25      191.61      7.39 o
   9   2   6        8.06        8.42      2.01 o
  10   2   6       55.40       68.33      8.10 o
 -10   3   6       28.80       30.23      2.77 o
  -9   3   6       18.09       16.68      1.96 o
  -8   3   6       98.55       88.92      3.43 o
  -7   3   6        0.50       -0.18      0.70 o
  -6   3   6        9.38        9.17      1.18 o
  -5   3   6        1.19        0.18      0.52 o
  -4   3   6        0.47        0.41      0.49 o
  -3   3   6     1090.44     1202.96     10.95 o
  -2   3   6       35.97       46.59      1.12 o
  -1   3   6       45.43       40.37      1.48 o
   0   3   6     1103.11     1156.95     11.38 o
   1   3   6      753.61      851.50     12.52 o
   2   3   6      685.25      627.08      7.05 o
   3   3   6      407.29      411.07      5.78 o
   4   3   6       38.87       48.76      1.66 o
   5   3   6      316.81      313.55      4.89 o
   6   3   6       45.28       43.39      2.27 o
   7   3   6      178.27      189.95      4.78 o
   8   3   6       52.68       51.96      3.78 o
   9   3   6       76.30       73.23      4.45 o
  10   3   6        0.28        0.08      4.05 o
 -10   4   6        7.23        7.09      2.54 o
  -9   4   6       14.30       14.32      2.34 o
  -8   4   6       67.41       68.67      3.29 o
  -7   4   6       57.77       59.79      3.46 o
  -6   4   6      226.69      219.14      4.88 o
  -5   4   6      102.75       91.97      2.43 o
  -4   4   6      396.35      395.61      5.49 o
  -3   4   6      948.95      955.91      9.23 o
  -2   4   6      493.14      532.85      5.63 o
  -1   4   6     4273.75     4456.54     39.91 o
   0   4   6     1374.35     1428.84     15.63 o
   1   4   6     1024.36     1126.48     11.39 o
   2   4   6       63.78       65.34      1.69 o
   3   4   6      129.99       99.31      2.31 o
   4   4   6      120.18      122.61      2.89 o
   5   4   6       96.10      100.78      3.10 o
   6   4   6      120.11      128.95      3.63 o
   7   4   6       30.02       32.50      2.32 o
   8   4   6        0.00       -0.99      1.14 o
   9   4   6       29.67       35.61      3.46 o
  -9   5   6        0.16       -0.82      1.21 o
  -8   5   6        6.48        4.90      1.31 o
  -7   5   6        0.11        0.21      0.92 o
  -6   5   6       15.39       13.35      2.55 o
  -5   5   6       46.15       38.41      3.00 o
  -4   5   6       21.42       11.67      1.05 o
  -3   5   6      154.23      160.28      3.23 o
  -2   5   6        1.83        0.16      0.68 o
  -1   5   6        1.00        1.23      0.62 o
   0   5   6       91.43       82.49      2.01 o
   1   5   6      323.84      367.78      5.54 o
   2   5   6      385.01      379.95      6.21 o
   3   5   6      453.27      411.72      6.78 o
   4   5   6      281.29      309.88      5.76 o
   5   5   6      166.61      158.81      4.10 o
   6   5   6      108.61      116.04      4.26 o
   7   5   6       16.38       16.52      2.09 o
   8   5   6        2.54        2.47      2.11 o
   9   5   6        0.40       -0.35      2.11 o
  -9   6   6       16.56       18.19      2.71 o
  -8   6   6        4.04        5.33      1.64 o
  -7   6   6       49.43       52.71      3.38 o
  -6   6   6        0.03        0.18      0.88 o
  -5   6   6      238.18      227.01      5.05 o
  -4   6   6        2.34        1.68      0.82 o
  -3   6   6      194.60      190.37      4.42 o
  -2   6   6       68.78       76.75      2.23 o
  -1   6   6      254.58      228.53      3.96 o
   0   6   6      282.77      263.13      4.24 o
   1   6   6        1.68       -0.08      0.64 o
   2   6   6       10.20       15.25      1.76 o
   3   6   6       32.72       37.24      2.05 o
   4   6   6        5.11        6.12      1.13 o
   5   6   6      309.04      308.88      6.23 o
   6   6   6      102.07      103.73      4.26 o
   7   6   6      172.14      178.71      7.36 o
   8   6   6       33.16       38.74      4.35 o
  -8   7   6        0.05       -0.61      1.43 o
  -7   7   6        9.61        7.56      1.96 o
  -6   7   6        1.63        2.60      1.09 o
  -5   7   6       20.29       19.98      1.88 o
  -4   7   6      130.36      133.34      3.82 o
  -3   7   6       23.13       23.19      1.59 o
  -2   7   6      300.44      264.16      4.61 o
  -1   7   6       97.19       95.89      3.20 o
   0   7   6        8.92       15.21      2.08 o
   1   7   6      194.73      174.33      4.26 o
   2   7   6        3.00        3.57      0.98 o
   3   7   6      112.88      116.29      3.56 o
   4   7   6       10.84       10.59      1.49 o
   5   7   6       84.22       85.66      3.37 o
   6   7   6        0.90        0.81      1.28 o
   7   7   6        5.94        5.18      1.75 o
   8   7   6        0.01       -0.91      2.11 o
  -8   8   6       94.92       90.87      8.10 o
  -7   8   6       66.91       69.58      4.18 o
  -6   8   6      253.35      255.92      6.11 o
  -5   8   6        9.20        8.70      1.43 o
  -4   8   6      604.81      610.33      9.85 o
  -3   8   6       66.62       69.88      2.58 o
  -2   8   6        9.62        9.85      1.16 o
  -1   8   6      134.01      132.94      6.20 o
   0   8   6       32.94       36.96      3.10 o
   1   8   6      137.85      138.71      4.04 o
   2   8   6      187.18      186.49      4.69 o
   3   8   6      212.50      209.08      5.14 o
   4   8   6       19.04       19.97      1.98 o
   5   8   6        3.44        1.15      1.34 o
   6   8   6      104.05      107.60      4.91 o
   7   8   6        0.36        1.78      1.75 o
  -7   9   6        2.56        4.93      3.52 o
  -6   9   6       13.20       13.20      2.53 o
  -5   9   6      139.59      133.87      4.38 o
  -4   9   6       65.74       70.79      3.29 o
  -3   9   6       58.86       58.73      3.51 o
  -2   9   6      111.19      116.51      3.91 o
  -1   9   6      128.08      134.62      6.41 o
   0   9   6       78.53       75.67      3.80 o
   1   9   6      191.59      194.59      5.09 o
   2   9   6        0.37        0.70      1.03 o
   3   9   6       10.30        9.11      1.61 o
   4   9   6       40.34       42.60      3.86 o
   5   9   6        2.62        3.17      1.63 o
   6   9   6       63.66       60.67      4.16 o
  -6  10   6       41.51       47.16     10.39 o
  -5  10   6      112.21      122.17      6.60 o
  -4  10   6       18.71       17.41      3.11 o
  -3  10   6       31.14       32.02      3.85 o
  -2  10   6      370.44      409.81      9.60 o
  -1  10   6        0.40       -0.12      1.28 o
   0  10   6      221.48      232.06      6.98 o
   1  10   6       33.95       33.46      3.17 o
   2  10   6       88.48       96.26      4.65 o
   3  10   6       27.94       30.73      3.11 o
   4  10   6      196.05      219.88      7.01 o
   5  10   6        1.32        0.39      2.29 o
  -3  11   6       20.97       21.35      3.74 o
  -2  11   6        6.66        2.47      2.24 o
  -1  11   6        5.33        2.16      1.75 o
   0  11   6        5.81        4.84      1.81 o
   1  11   6       12.35       10.67      2.12 o
   2  11   6       18.54       17.86      2.74 o
   3  11   6        6.53        6.52      2.74 o
  -2  12   6       43.04       45.44      7.04 o
  -1  12   6       47.38       58.47      7.40 o
  -9   0   7       75.72       64.76      5.11 o
  -7   0   7      346.71      309.42      8.98 o
  -5   0   7      361.66      330.30      7.84 o
  -3   0   7     4888.91     5156.31     58.63 o
  -1   0   7     2581.87     2811.37     32.60 o
   1   0   7        5.00       12.21      1.52 o
   3   0   7     1766.22     1712.46     25.75 o
   5   0   7      279.26      255.02      5.28 o
   7   0   7       27.48       28.60      2.86 o
   9   0   7      263.17      294.45     14.44 o
 -10   1   7       87.34       85.08      4.04 o
  -9   1   7        7.69       10.03      1.57 o
  -8   1   7       64.01       58.35      2.90 o
  -7   1   7       10.21       10.73      1.39 o
  -6   1   7       93.49       91.35      2.90 o
  -5   1   7        1.76        1.32      0.70 o
  -4   1   7       57.91       47.88      2.23 o
  -3   1   7        0.16        0.06      0.30 o
  -2   1   7      453.39      509.30      5.19 o
  -1   1   7     3463.68     3853.61     31.10 o
   0   1   7      669.91      678.32      6.38 o
   1   1   7        0.02        1.12      0.47 o
   2   1   7     1142.17     1382.76     12.13 o
   3   1   7       26.66       40.48      1.14 o
   4   1   7       87.40      124.49      4.54 o
   5   1   7      163.26      172.44      2.98 o
   6   1   7       45.20       45.06      1.94 o
   7   1   7       45.52       47.82      3.09 o
   8   1   7        0.27        0.05      1.28 o
   9   1   7       80.13       84.00      5.73 o
  10   1   7        0.49       -2.82      2.82 o
 -10   2   7        2.81        0.83      1.27 o
  -9   2   7      137.43      136.71      4.69 o
  -8   2   7        1.45        1.57      0.96 o
  -7   2   7      249.37      246.14      5.41 o
  -6   2   7       48.36       52.95      2.56 o
  -5   2   7      312.68      291.38      4.50 o
  -4   2   7        0.12       -0.12      0.59 o
  -3   2   7      292.31      272.91      4.51 o
  -2   2   7     1293.75     1423.13     12.45 o
  -1   2   7     1483.18     1576.21     14.91 o
   0   2   7     7710.44     8282.98     97.06 o
   1   2   7     2443.80     2686.08     35.22 o
   2   2   7      309.06      332.22      5.10 o
   3   2   7      167.75      149.40      2.33 o
   4   2   7      122.44      122.66      2.24 o
   5   2   7      275.13      268.81      4.89 o
   6   2   7       53.70       45.40      1.93 o
   7   2   7      589.12      620.54      9.65 o
   8   2   7       43.53       53.18      3.58 o
   9   2   7       76.43       83.74      4.57 o
  10   2   7       23.04       28.53      5.99 o
 -10   3   7       32.74       35.24      3.46 o
  -9   3   7        0.64        1.78      1.18 o
  -8   3   7      109.50      118.81      4.07 o
  -7   3   7      245.43      245.68      5.65 o
  -6   3   7      101.77      103.26      3.20 o
  -5   3   7      129.22      135.32      2.94 o
  -4   3   7      227.88      251.40      4.00 o
  -3   3   7       16.23        9.67      0.70 o
  -2   3   7     2508.91     2579.96     21.60 o
  -1   3   7      462.52      508.39      6.72 o
   0   3   7        0.59        1.10      0.92 o
   1   3   7      634.23      747.51     11.18 o
   2   3   7      419.09      439.97      5.52 o
   3   3   7      244.32      244.02      4.01 o
   4   3   7       18.57       18.56      1.24 o
   5   3   7      137.92      145.60      3.23 o
   6   3   7       28.39       29.41      1.69 o
   7   3   7       65.72       71.75      3.01 o
   8   3   7       13.38       12.50      5.64 o
   9   3   7        1.43        0.00      2.11 o
 -10   4   7        3.21        3.87      2.47 o
  -9   4   7       14.74        9.60      1.71 o
  -8   4   7        5.92        6.89      1.36 o
  -7   4   7        0.29       -0.18      0.78 o
  -6   4   7       69.13       74.97      4.27 o
  -5   4   7      479.97      484.76      6.68 o
  -4   4   7      520.71      531.97      6.79 o
  -3   4   7       35.24       50.05      1.40 o
  -2   4   7      664.55      697.74      8.45 o
  -1   4   7       56.15       64.67      2.56 o
   0   4   7       67.25       61.26      1.54 o
   1   4   7      294.89      294.74      5.02 o
   2   4   7     1018.18     1052.55     11.05 o
   3   4   7      644.60      645.27      7.75 o
   4   4   7     1017.46      934.45     10.59 o
   5   4   7      693.92      670.07      8.54 o
   6   4   7      195.64      193.56      5.64 o
   7   4   7       13.60       13.43      1.70 o
   8   4   7        3.09        3.99      1.63 o
   9   4   7       14.75       12.55      2.99 o
  -9   5   7       12.14        7.78      2.01 o
  -8   5   7       25.02       21.05      2.80 o
  -7   5   7       27.59       26.64      2.85 o
  -6   5   7      135.73      136.01      3.83 o
  -5   5   7      205.54      205.85      4.03 o
  -4   5   7      186.48      185.31      3.54 o
  -3   5   7      946.49      893.83     10.09 o
  -2   5   7      172.06      186.75      3.36 o
  -1   5   7       51.80       50.45      1.70 o
   0   5   7        0.59        1.15      0.57 o
   1   5   7      136.86      156.04      3.61 o
   2   5   7       17.17       12.72      1.27 o
   3   5   7      121.02       97.07      2.95 o
   4   5   7       18.19       19.43      1.70 o
   5   5   7       22.16       19.75      1.71 o
   6   5   7      137.14      139.59      9.11 o
   7   5   7       19.36       15.15      4.81 o
   8   5   7        0.00        0.73      1.86 o
   9   5   7       14.89       12.68      4.58 o
  -9   6   7        0.24       -0.42      1.86 o
  -8   6   7      133.27      137.01      7.55 o
  -7   6   7       68.34       62.17      4.28 o
  -6   6   7       87.09       88.93      3.86 o
  -5   6   7      458.26      455.64      7.82 o
  -4   6   7      197.79      207.22      4.66 o
  -3   6   7        6.47        5.38      0.87 o
  -2   6   7       13.42       16.33      1.24 o
  -1   6   7      177.66      163.51      3.30 o
   0   6   7        0.93        0.53      0.70 o
   1   6   7        0.33        1.06      0.70 o
   2   6   7      278.50      299.66      5.88 o
   3   6   7      102.52       98.76      3.16 o
   4   6   7       53.39       58.68      2.71 o
   5   6   7       69.56       66.37      2.94 o
   6   6   7      179.62      179.90      5.75 o
   7   6   7        9.53        7.10      1.84 o
   8   6   7       66.26       69.26      5.57 o
  -8   7   7       15.59       22.69      2.89 o
  -7   7   7       60.79       60.76      4.19 o
  -6   7   7       26.82       25.08      2.24 o
  -5   7   7        1.54        2.91      1.17 o
  -4   7   7       27.45       25.58      2.24 o
  -3   7   7       95.06       99.62      2.81 o
  -2   7   7      242.03      228.88      4.40 o
  -1   7   7       11.27       15.43      1.49 o
   0   7   7       41.61       49.89      3.56 o
   1   7   7       50.52       43.39      2.36 o
   2   7   7       49.84       55.92      2.67 o
   3   7   7        0.01       -0.74      0.74 o
   4   7   7        0.99        0.09      0.88 o
   5   7   7       90.57       97.66      4.47 o
   6   7   7        2.45        4.33      1.45 o
   7   7   7        0.01        0.99      1.45 o
  -7   8   7       26.89       28.84      3.01 o
  -6   8   7       12.50       13.19      1.89 o
  -5   8   7       50.49       53.87      2.99 o
  -4   8   7        0.66        1.42      1.09 o
  -3   8   7       33.76       33.00      2.47 o
  -2   8   7       32.75       35.81      2.28 o
  -1   8   7      185.97      172.92      4.48 o
   0   8   7      169.29      180.51      5.90 o
   1   8   7      229.55      226.23      7.07 o
   2   8   7        3.97        3.50      1.13 o
   3   8   7       17.84       19.79      2.47 o
   4   8   7       23.80       23.42      2.15 o
   5   8   7      232.58      236.00     12.20 o
   6   8   7       25.26       22.70      2.74 o
   7   8   7      259.85      297.16     10.33 o
  -7   9   7        7.96        6.30      2.15 o
  -6   9   7       71.59       78.19      3.82 o
  -5   9   7       40.11       37.75      2.84 o
  -4   9   7       60.95       63.96      3.85 o
  -3   9   7       71.58       80.63      4.03 o
  -2   9   7        6.46        6.99      1.45 o
  -1   9   7       14.57       12.06      1.67 o
   0   9   7       25.68       28.66      2.33 o
   1   9   7       10.45       13.71      2.24 o
   2   9   7       97.98      105.35      3.76 o
   3   9   7       15.91       16.69      2.00 o
   4   9   7       16.34       15.87      1.96 o
   5   9   7       65.66       70.42      4.28 o
   6   9   7       42.29       38.82      4.23 o
  -5  10   7        4.45        4.28      2.45 o
  -4  10   7        0.08        0.37      1.95 o
  -3  10   7      218.64      227.48     25.01 o
  -2  10   7        0.14       -1.13      1.28 o
  -1  10   7      257.61      278.09      7.72 o
   0  10   7       24.83       21.92      2.63 o
   1  10   7      139.86      141.11      7.11 o
   2  10   7       71.32       71.03      4.34 o
   3  10   7      220.41      203.81      6.78 o
   4  10   7        3.27        2.79      2.00 o
  -4  11   7       14.54       14.79      4.93 o
  -3  11   7        0.60       -0.56      2.11 o
  -2  11   7        7.51        4.08      2.82 o
  -1  11   7       24.55       25.26      3.59 o
   0  11   7       74.26       86.61      4.74 o
   1  11   7        7.35        8.23      2.07 o
   2  11   7        2.17        4.23      1.89 o
   3  11   7        3.84        4.58      3.52 o
 -10   0   8       15.18       10.74      2.74 o
  -8   0   8       17.53       21.09      2.86 o
  -6   0   8     1263.13     1262.51     22.03 o
  -4   0   8     1255.77     1265.48     16.36 o
  -2   0   8       49.47       48.50      1.75 o
   0   0   8      466.11      392.07      6.08 o
   2   0   8        1.93       11.64      1.08 o
   4   0   8      492.78      494.81      7.98 o
   6   0   8      544.91      508.21     12.29 o
   8   0   8        1.62        0.35      2.11 o
 -10   1   8        0.48       -0.55      1.27 o
  -9   1   8       90.53       86.46      6.46 o
  -8   1   8      102.15       93.34      3.48 o
  -7   1   8      273.34      265.00      5.63 o
  -6   1   8        0.02        0.62      0.67 o
  -5   1   8     1384.12     1331.96     18.30 o
  -4   1   8     1301.80     1347.93     12.21 o
  -3   1   8      794.03      750.74      9.32 o
  -2   1   8      454.14      515.94      5.39 o
  -1   1   8     1562.86     1668.94     14.35 o
   0   1   8       58.72       67.67      2.10 o
   1   1   8      565.92      533.27      5.41 o
   2   1   8       39.62       53.36      2.34 o
   3   1   8       11.22        9.16      0.88 o
   4   1   8      148.72      156.88      2.64 o
   5   1   8      187.75      189.65      3.55 o
   6   1   8      156.83      174.93      3.62 o
   7   1   8       95.18       91.50      3.81 o
   8   1   8       10.77       10.48      2.36 o
   9   1   8       54.38       60.19      6.87 o
 -10   2   8        2.94        2.08      1.39 o
  -9   2   8        0.12        0.88      1.06 o
  -8   2   8        0.02        0.42      1.22 o
  -7   2   8      269.26      249.27      5.50 o
  -6   2   8       62.20       65.93      2.55 o
  -5   2   8       43.14       29.76      1.79 o
  -4   2   8      195.71      178.90      3.26 o
  -3   2   8      102.45      122.05      2.13 o
  -2   2   8      943.17      947.29      8.85 o
  -1   2   8       22.52       22.16      1.31 o
   0   2   8      119.86      104.16      2.36 o
   1   2   8      436.44      456.74      6.16 o
   2   2   8      531.67      562.60      6.59 o
   3   2   8      220.77      217.91      3.61 o
   4   2   8        2.33       -0.07      0.49 o
   5   2   8      419.14      412.07      5.98 o
   6   2   8        8.37        5.50      1.15 o
   7   2   8      129.77      131.53      4.38 o
   8   2   8      131.21      154.42      5.56 o
   9   2   8       63.04       67.98      7.40 o
 -10   3   8        0.65        0.53      1.99 o
  -9   3   8      160.24      155.47      4.93 o
  -8   3   8       52.25       53.22      3.10 o
  -7   3   8      160.62      146.48      4.14 o
  -6   3   8        2.84        2.24      1.07 o
  -5   3   8       54.74       58.01      2.07 o
  -4   3   8      110.45      120.18      3.07 o
  -3   3   8      130.03      155.34      2.56 o
  -2   3   8     1784.57     1764.01     15.39 o
  -1   3   8      156.20      143.38      2.89 o
   0   3   8      704.77      683.65      6.69 o
   1   3   8      534.93      515.61      9.26 o
   2   3   8      576.59      565.38      6.82 o
   3   3   8     1252.38     1274.58     13.23 o
   4   3   8      185.94      178.66      3.45 o
   5   3   8      214.01      219.27      4.08 o
   6   3   8        1.60        0.03      0.71 o
   7   3   8       68.19       69.32      3.07 o
   8   3   8        0.01        0.72      1.28 o
   9   3   8        2.18        1.88      1.63 o
 -10   4   8       12.56       13.38      4.58 o
  -9   4   8        5.79        7.54      1.75 o
  -8   4   8        0.01       -0.70      0.92 o
  -7   4   8       22.52       23.69      2.02 o
  -6   4   8       47.84       46.35      2.45 o
  -5   4   8       15.19       18.86      1.35 o
  -4   4   8     1110.24     1114.27     12.06 o
  -3   4   8      597.15      548.60      6.08 o
  -2   4   8        2.71        5.99      0.58 o
  -1   4   8      784.16      732.13      8.27 o
   0   4   8      205.49      210.42      4.95 o
   1   4   8      927.52      924.76     11.62 o
   2   4   8       32.79       42.48      1.54 o
   3   4   8      502.11      501.62      7.66 o
   4   4   8       35.59       38.85      1.70 o
   5   4   8      198.91      195.15      3.95 o
   6   4   8        1.78        3.38      1.28 o
   7   4   8       51.99       55.57      3.50 o
   8   4   8       14.79       15.50      2.86 o
   9   4   8       33.56       43.99      4.71 o
  -9   5   8       20.83       19.11      3.26 o
  -8   5   8       56.38       57.87      3.86 o
  -7   5   8        2.21        0.10      1.35 o
  -6   5   8      651.59      661.19     12.06 o
  -5   5   8       25.90       25.64      1.93 o
  -4   5   8      104.19      121.86      3.38 o
  -3   5   8       70.21       63.43      2.01 o
  -2   5   8      153.78      155.07      3.16 o
  -1   5   8       11.05       12.00      1.16 o
   0   5   8      420.62      389.24      6.38 o
   1   5   8        2.87        3.07      0.78 o
   2   5   8      544.90      512.01      7.87 o
   3   5   8       83.62       73.96      2.64 o
   4   5   8      186.45      215.25      4.84 o
   5   5   8        0.06        0.55      0.85 o
   6   5   8        3.61        4.36      1.34 o
   7   5   8        7.76        7.37      2.00 o
   8   5   8        3.37        3.05      2.11 o
   9   5   8       37.95       46.84      7.04 o
  -9   6   8       89.94       75.37      7.75 o
  -8   6   8       59.39       53.47      3.78 o
  -7   6   8       27.69       29.60      2.91 o
  -6   6   8       75.30       85.03      7.75 o
  -5   6   8       54.33       54.51      3.05 o
  -4   6   8       62.37       62.42      2.73 o
  -3   6   8      129.93      141.15      3.23 o
  -2   6   8      303.49      293.91      4.80 o
  -1   6   8      115.01      116.70      3.24 o
   0   6   8     1146.89     1108.76     14.08 o
   1   6   8     1432.39     1353.47     16.55 o
   2   6   8       26.75       31.66      2.01 o
   3   6   8      461.23      481.18      8.05 o
   4   6   8       90.73       90.20      3.25 o
   5   6   8      122.96      131.68      4.03 o
   6   6   8        7.47        5.62      2.24 o
   7   6   8      180.39      197.30      6.48 o
   8   6   8       10.61       13.97      3.52 o
  -8   7   8      114.16      117.48      7.85 o
  -7   7   8      194.98      201.40      6.57 o
  -6   7   8       13.62       14.84      2.15 o
  -5   7   8        9.05        9.76      1.49 o
  -4   7   8       46.64       43.05      2.51 o
  -3   7   8       31.57       28.70      1.75 o
  -2   7   8      585.36      572.07      8.96 o
  -1   7   8       57.31       52.30      3.81 o
   0   7   8        9.59        7.51      1.13 o
   1   7   8        2.86        4.31      1.03 o
   2   7   8      425.74      414.93      7.48 o
   3   7   8      365.86      343.13      6.78 o
   4   7   8        0.02       -0.54      0.92 o
   5   7   8       33.46       35.14      2.55 o
   6   7   8       29.89       28.98      4.09 o
   7   7   8       28.23       32.73      3.24 o
  -7   8   8       49.18       54.90      4.06 o
  -6   8   8        1.81        3.71      1.39 o
  -5   8   8      174.07      182.25      5.09 o
  -4   8   8       82.23       79.31      4.47 o
  -3   8   8      110.72      112.27      4.38 o
  -2   8   8       37.05       43.76      2.50 o
  -1   8   8      108.22      104.79      3.61 o
   0   8   8      118.50      111.38      3.65 o
   1   8   8       33.08       30.99      2.28 o
   2   8   8      192.20      192.76      5.01 o
   3   8   8       12.88       11.05      1.57 o
   4   8   8      375.09      371.33      7.64 o
   5   8   8       86.24       81.68      4.46 o
   6   8   8       46.01       43.27      4.14 o
   7   8   8       11.56        7.57      2.74 o
  -7   9   8        1.67        4.75      2.74 o
  -6   9   8        4.31        4.68      1.57 o
  -5   9   8       54.61       61.63      3.91 o
  -4   9   8        8.55        7.31      1.85 o
  -3   9   8      143.36      153.84      5.40 o
  -2   9   8       62.87       51.15      2.89 o
  -1   9   8      165.54      158.91      4.65 o
   0   9   8        0.16       -0.96      0.96 o
   1   9   8       69.17       62.97      3.20 o
   2   9   8       74.92       70.30      3.43 o
   3   9   8        2.68        0.69      1.13 o
   4   9   8       48.67       49.12      3.16 o
   5   9   8       27.74       33.33      3.32 o
   6   9   8        8.02        3.11      3.70 o
  -5  10   8        0.00        0.04      2.11 o
  -4  10   8       25.61       28.15      3.85 o
  -3  10   8        0.83        2.84      2.11 o
  -2  10   8       10.53        7.69      1.74 o
  -1  10   8       12.06       13.44      1.93 o
   0  10   8      113.11      106.15      4.17 o
   1  10   8        5.86        4.09      1.83 o
   2  10   8       12.76       16.11      2.64 o
   3  10   8       24.56       23.33      2.45 o
   4  10   8       29.34       28.16      3.18 o
  -4  11   8       47.87       54.59      7.75 o
  -3  11   8       21.06       23.25      5.64 o
  -2  11   8       58.14       62.92      5.60 o
  -1  11   8      120.34      128.16      5.49 o
   0  11   8       40.35       39.03      3.72 o
   1  11   8      134.34      145.08      5.90 o
   2  11   8       13.20       19.96      5.99 o
   3  11   8       44.22       46.84      6.69 o
  -9   0   9        0.02       -1.12      1.35 o
  -7   0   9      183.66      184.34      6.48 o
  -5   0   9      169.09      178.17      5.60 o
  -3   0   9     1030.52     1188.09     15.51 o
  -1   0   9      619.29      594.34      8.60 o
   1   0   9       83.04       81.63      3.01 o
   3   0   9       28.91       35.65      1.97 o
   5   0   9      631.37      619.02     14.73 o
   7   0   9        6.85        7.40      2.82 o
   9   0   9        0.96        2.47      3.17 o
 -10   1   9       12.34       14.23      2.10 o
  -9   1   9      183.16      176.75      5.15 o
  -8   1   9      324.52      320.01      6.82 o
  -7   1   9      135.77      130.50      3.83 o
  -6   1   9      850.23      844.04     11.53 o
  -5   1   9      137.52      134.73      3.61 o
  -4   1   9      651.54      715.86      8.16 o
  -3   1   9       89.07      114.41      2.09 o
  -2   1   9      511.84      448.55      4.98 o
  -1   1   9      226.01      236.38      3.10 o
   0   1   9      225.80      183.50      2.81 o
   1   1   9      355.68      318.02      3.78 o
   2   1   9      864.44      821.21      7.96 o
   3   1   9       62.84       63.55      1.58 o
   4   1   9      301.73      267.69      4.84 o
   5   1   9      141.72      132.56      5.51 o
   6   1   9       87.53       88.16      2.81 o
   7   1   9      192.15      187.82      5.38 o
   8   1   9      178.30      195.20      9.16 o
   9   1   9        3.88        3.13      2.20 o
 -10   2   9      102.53       99.17      6.10 o
  -9   2   9       87.23       82.47      3.82 o
  -8   2   9      153.55      142.22      4.39 o
  -7   2   9        6.11        5.53      1.78 o
  -6   2   9       42.71       39.57      2.24 o
  -5   2   9       74.16       74.36      2.50 o
  -4   2   9      239.67      288.79      4.86 o
  -3   2   9       14.89       13.43      0.84 o
  -2   2   9       90.61      118.56      2.07 o
  -1   2   9      168.03      195.95      2.73 o
   0   2   9      251.62      230.70      2.97 o
   1   2   9       18.91        8.62      0.76 o
   2   2   9      386.44      405.07      5.32 o
   3   2   9        2.69        3.06      0.65 o
   4   2   9        4.78        8.95      0.96 o
   5   2   9       98.64       97.07      2.57 o
   6   2   9      188.31      197.04      4.05 o
   7   2   9       44.83       44.93      4.07 o
   8   2   9       53.72       49.89      4.48 o
   9   2   9       25.23       27.49      3.85 o
 -10   3   9       18.99       19.02      4.58 o
  -9   3   9       15.13       13.99      1.96 o
  -8   3   9       50.73       57.50      3.06 o
  -7   3   9        4.90        5.56      1.21 o
  -6   3   9      122.49      140.32      3.87 o
  -5   3   9      570.30      557.27      7.93 o
  -4   3   9      147.86      132.95      3.54 o
  -3   3   9     1221.49     1231.65     11.50 o
  -2   3   9      629.40      676.05      8.37 o
  -1   3   9      106.08      114.48      3.41 o
   0   3   9      786.93      851.53      8.06 o
   1   3   9      652.67      610.83      7.76 o
   2   3   9       25.54       40.39      1.50 o
   3   3   9      700.02      656.86      7.93 o
   4   3   9       30.20       29.06      1.57 o
   5   3   9       98.63      106.73      3.17 o
   6   3   9      104.50      108.37      3.03 o
   7   3   9       11.20       10.25      1.53 o
   8   3   9        5.42        5.05      1.63 o
   9   3   9       28.88       33.11      5.99 o
  -9   4   9        3.50        0.69      1.31 o
  -8   4   9       22.85       28.98      2.41 o
  -7   4   9       26.90       22.67      2.02 o
  -6   4   9      113.51      102.88      4.07 o
  -5   4   9      155.34      159.09      3.48 o
  -4   4   9      391.18      411.44      5.87 o
  -3   4   9      404.71      420.95      5.09 o
  -2   4   9       26.41       20.78      1.24 o
  -1   4   9       31.51       30.83      1.33 o
   0   4   9      152.17      167.00      2.87 o
   1   4   9      330.93      327.62      5.72 o
   2   4   9        0.53        1.79      0.67 o
   3   4   9       12.99        8.57      1.27 o
   4   4   9      357.68      359.37      6.47 o
   5   4   9        1.48        1.32      0.88 o
   6   4   9       97.57       97.02      3.33 o
   7   4   9       11.39       10.10      1.89 o
   8   4   9       77.73       86.82      5.73 o
   9   4   9       27.65       26.06      5.64 o
  -9   5   9       39.13       43.92      3.79 o
  -8   5   9        0.88        1.30      1.34 o
  -7   5   9      255.51      248.74      7.04 o
  -6   5   9        0.04        1.39      1.14 o
  -5   5   9       39.16       39.70      2.32 o
  -4   5   9      233.32      242.80      5.03 o
  -3   5   9      240.60      242.60      4.21 o
  -2   5   9      765.70      759.25      9.07 o
  -1   5   9     3153.83     2930.76     27.66 o
   0   5   9       69.75       70.40      2.50 o
   1   5   9     1355.37     1223.89     15.09 o
   2   5   9       69.66       77.39      2.73 o
   3   5   9      365.54      338.93      6.29 o
   4   5   9       18.17       18.34      1.75 o
   5   5   9      175.62      179.12      5.08 o
   6   5   9        0.73        0.20      1.14 o
   7   5   9      130.34      139.51      5.28 o
   8   5   9        0.01       -0.07      1.76 o
  -8   6   9        7.89        8.10      2.03 o
  -7   6   9        0.28       -0.22      1.44 o
  -6   6   9       13.30       17.19      2.24 o
  -5   6   9        1.89        3.06      1.03 o
  -4   6   9       61.93       60.67      2.66 o
  -3   6   9      540.66      504.97      7.05 o
  -2   6   9       88.59       93.33      2.57 o
  -1   6   9      279.94      267.34      5.36 o
   0   6   9      556.56      552.46     13.16 o
   1   6   9      103.29      103.26      3.29 o
   2   6   9      232.10      223.01      5.01 o
   3   6   9       50.70       38.37      2.33 o
   4   6   9      151.02      151.62      4.26 o
   5   6   9       33.98       38.85      2.80 o
   6   6   9       45.88       42.09      4.61 o
   7   6   9       27.12       28.35      4.52 o
   8   6   9       63.46       65.86      8.10 o
  -8   7   9       30.01       31.49      3.32 o
  -7   7   9      126.01      133.00      6.51 o
  -6   7   9       82.43       76.25      4.20 o
  -5   7   9      258.10      257.17      5.88 o
  -4   7   9      107.37      108.41      3.63 o
  -3   7   9      355.35      355.96      8.06 o
  -2   7   9       10.42        9.30      1.39 o
  -1   7   9       26.54       28.63      2.10 o
   0   7   9      120.83      126.07      3.73 o
   1   7   9        8.90       10.21      1.68 o
   2   7   9      108.10       96.02      3.34 o
   3   7   9      610.19      599.42      9.81 o
   4   7   9      107.98      111.33      3.87 o
   5   7   9      387.26      383.80      8.90 o
   6   7   9       24.75       28.56      4.56 o
   7   7   9       11.99       12.54      2.42 o
  -7   8   9        0.05       -1.49      1.49 o
  -6   8   9        4.17        1.47      1.55 o
  -5   8   9        0.76        1.40      1.22 o
  -4   8   9        4.33        1.12      2.67 o
  -3   8   9       37.44       34.48      2.91 o
  -2   8   9       61.57       57.81      4.52 o
  -1   8   9        0.20        0.69      0.96 o
   0   8   9       47.65       44.62      2.63 o
   1   8   9      288.89      281.27      6.20 o
   2   8   9       58.69       61.41      3.10 o
   3   8   9      295.17      290.64     10.54 o
   4   8   9       64.30       61.73      4.30 o
   5   8   9       36.48       35.18      3.25 o
   6   8   9       39.34       42.02      3.65 o
   7   8   9       16.63       15.15      4.58 o
  -6   9   9      103.53      119.06      6.57 o
  -5   9   9       68.92       70.01      5.63 o
  -4   9   9       16.52       18.58      2.93 o
  -3   9   9       22.78       27.67      2.83 o
  -2   9   9       21.97       22.31      2.12 o
  -1   9   9        4.67        3.07      1.18 o
   0   9   9      125.91      119.56      4.09 o
   1   9   9       72.56       73.20      3.52 o
   2   9   9       68.47       67.94      3.47 o
   3   9   9      135.61      141.34      4.66 o
   4   9   9       82.76       77.93      4.34 o
   5   9   9       67.45       74.47      5.78 o
  -5  10   9        4.73        6.92      2.71 o
  -4  10   9       97.38       98.23      5.05 o
  -3  10   9        5.43        5.49      2.54 o
  -2  10   9        0.11        1.13      1.25 o
  -1  10   9       18.76       18.61      2.23 o
   0  10   9        0.06       -0.41      1.13 o
   1  10   9        0.80        1.81      1.27 o
   2  10   9        0.34        0.40      1.31 o
   3  10   9        2.08        5.99      1.70 o
   4  10   9       41.28       41.96      6.16 o
  -3  11   9        8.90        6.69      3.87 o
  -2  11   9      177.84      176.11     11.62 o
  -1  11   9       24.02       29.49      3.32 o
   0  11   9       65.15       60.66      4.34 o
   1  11   9       61.01       65.34      5.44 o
 -10   0  10       43.38       53.18      7.04 o
  -8   0  10      376.66      386.84     10.81 o
  -6   0  10      128.13      125.63      4.96 o
  -4   0  10      155.82      152.57      3.68 o
  -2   0  10       23.57       30.01      1.63 o
   0   0  10       45.24       51.36      1.81 o
   2   0  10        9.83        2.93      0.76 o
   4   0  10       26.08       26.16      2.10 o
   6   0  10        1.39        0.53      1.94 o
   8   0  10       33.30       41.91      5.99 o
 -10   1  10      169.09      175.36      7.84 o
  -9   1  10       75.61       73.19      4.17 o
  -8   1  10       12.19        9.12      1.73 o
  -7   1  10       69.23       73.68      5.54 o
  -6   1  10        1.41        3.08      0.92 o
  -5   1  10       20.10       14.60      1.47 o
  -4   1  10       27.06       27.81      1.21 o
  -3   1  10      583.24      576.60      6.24 o
  -2   1  10        2.42       -0.39      0.39 o
  -1   1  10      156.31      142.41      2.36 o
   0   1  10      131.78      128.76      2.19 o
   1   1  10      409.72      377.79      4.40 o
   2   1  10      410.87      393.62      4.65 o
   3   1  10      357.95      325.82      4.82 o
   4   1  10      126.59      109.92      2.60 o
   5   1  10       83.37       75.21      2.59 o
   6   1  10       60.49       58.52      2.62 o
   7   1  10      173.08      180.93      5.47 o
   8   1  10       72.30       74.19      7.57 o
   9   1  10       40.08       42.61      4.60 o
 -10   2  10        0.38        0.35      2.82 o
  -9   2  10       13.90       11.78      1.82 o
  -8   2  10       18.03       18.53      1.96 o
  -7   2  10      343.15      317.51      6.42 o
  -6   2  10       74.18       75.67      2.81 o
  -5   2  10        3.20        2.59      0.82 o
  -4   2  10       32.80       30.15      1.57 o
  -3   2  10        0.20        0.12      0.43 o
  -2   2  10       12.70       16.63      0.90 o
  -1   2  10       76.99       75.89      1.84 o
   0   2  10      177.44      208.83      4.88 o
   1   2  10      119.28       89.92      1.68 o
   2   2  10       55.12       52.74      1.65 o
   3   2  10       42.96       34.92      1.54 o
   4   2  10       21.33       30.20      1.57 o
   5   2  10       51.93       52.18      2.10 o
   6   2  10       17.54       14.82      1.37 o
   7   2  10       24.56       27.01      2.88 o
   8   2  10       18.91       16.52      2.86 o
   9   2  10        2.64        3.70      2.24 o
 -10   3  10       12.74       14.09      4.58 o
  -9   3  10       22.54       17.99      3.30 o
  -8   3  10      187.21      187.33      5.23 o
  -7   3  10       37.24       41.09      2.55 o
  -6   3  10      376.77      366.37      6.79 o
  -5   3  10      655.24      652.80      9.18 o
  -4   3  10      150.76      159.18      3.21 o
  -3   3  10      102.04       94.80      2.03 o
  -2   3  10      855.04      867.86      8.60 o
  -1   3  10      259.86      248.40      3.28 o
   0   3  10      312.41      307.85      3.72 o
   1   3  10        8.62        8.24      0.82 o
   2   3  10      199.84      148.25      2.95 o
   3   3  10        5.50        3.66      0.73 o
   4   3  10     1226.48     1103.78     15.19 o
   5   3  10       42.92       41.00      3.30 o
   6   3  10      196.04      191.48      4.73 o
   7   3  10       17.61       13.41      1.89 o
   8   3  10       46.38       50.72      6.69 o
  -9   4  10        3.13        4.35      1.75 o
  -8   4  10        1.28        0.23      1.22 o
  -7   4  10       14.57       15.82      2.16 o
  -6   4  10       67.13       68.75      3.58 o
  -5   4  10       67.35       71.04      2.79 o
  -4   4  10       19.16       16.64      1.53 o
  -3   4  10      552.57      510.49      8.68 o
  -2   4  10        0.87        1.22      0.55 o
  -1   4  10      465.97      458.08      6.00 o
   0   4  10      264.38      247.12      4.80 o
   1   4  10      145.90      134.84      3.58 o
   2   4  10      259.25      254.10      5.02 o
   3   4  10        0.36       -0.41      0.71 o
   4   4  10        0.22       -0.48      0.74 o
   5   4  10        0.03       -0.02      0.74 o
   6   4  10      139.72      120.38      5.03 o
   7   4  10       40.83       41.81      3.17 o
   8   4  10        5.82        5.13      2.82 o
  -9   5  10        0.12        0.38      1.86 o
  -8   5  10       34.47       33.11      3.10 o
  -7   5  10       17.70       19.81      2.42 o
  -6   5  10      116.65      119.81      5.80 o
  -5   5  10      154.48      154.46      4.21 o
  -4   5  10      526.72      513.23      8.25 o
  -3   5  10      174.43      187.89      3.74 o
  -2   5  10      287.22      285.18      4.68 o
  -1   5  10       45.15       36.84      2.04 o
   0   5  10     1211.09     1090.76     13.82 o
   1   5  10        5.07        7.86      1.16 o
   2   5  10     1120.81     1039.47     13.56 o
   3   5  10        3.51        4.20      1.27 o
   4   5  10       46.69       47.68      2.59 o
   5   5  10        2.20        1.72      0.92 o
   6   5  10      445.04      470.91     10.09 o
   7   5  10       27.26       28.92      3.48 o
   8   5  10      250.51      274.42     10.08 o
  -8   6  10        6.28        5.81      2.37 o
  -7   6  10       27.60       25.84      2.91 o
  -6   6  10        4.47        2.45      1.34 o
  -5   6  10      129.95      128.60      3.95 o
  -4   6  10       38.03       40.77      2.41 o
  -3   6  10        2.93        1.88      0.77 o
  -2   6  10       18.50       21.29      1.73 o
  -1   6  10        7.27        1.55      1.12 o
   0   6  10       19.70       19.49      1.71 o
   1   6  10      338.18      325.70      6.33 o
   2   6  10      149.30      143.25      5.08 o
   3   6  10        3.97        3.77      1.58 o
   4   6  10        3.06        3.74      1.13 o
   5   6  10       60.00       60.85      3.10 o
   6   6  10       76.64       86.68      5.05 o
   7   6  10       31.40       35.14      3.37 o
   8   6  10       17.75       15.15      4.93 o
  -8   7  10        7.43        9.56      2.86 o
  -7   7  10       46.67       46.15      3.79 o
  -6   7  10       14.40       13.65      2.24 o
  -5   7  10      231.86      241.87      6.91 o
  -4   7  10       71.03       67.67      3.65 o
  -3   7  10      161.20      161.68      5.28 o
  -2   7  10      297.58      282.73     10.27 o
  -1   7  10      710.88      681.99     10.47 o
   0   7  10      262.69      279.29      5.93 o
   1   7  10      114.35      123.40      3.87 o
   2   7  10      360.43      368.53      8.18 o
   3   7  10       81.85       86.20      3.41 o
   4   7  10      540.96      548.10      9.64 o
   5   7  10      143.95      149.79      4.81 o
   6   7  10       62.66       57.90      3.99 o
   7   7  10        2.25       -0.96      1.64 o
  -7   8  10       82.50       99.17      5.21 o
  -6   8  10       20.79       24.71      4.40 o
  -5   8  10       40.59       50.04      3.55 o
  -4   8  10        2.42        2.09      1.34 o
  -3   8  10       11.97        6.04      1.60 o
  -2   8  10       14.13       12.36      1.62 o
  -1   8  10        3.80        2.87      1.09 o
   0   8  10       21.54       25.45      2.15 o
   1   8  10       12.01       10.44      1.62 o
   2   8  10       12.58       11.87      1.70 o
   3   8  10       41.51       35.89      2.68 o
   4   8  10        5.03        2.98      1.39 o
   5   8  10       15.53       17.65      2.18 o
   6   8  10       58.61       56.78      4.20 o
  -6   9  10       69.40       69.80      5.57 o
  -5   9  10       53.23       53.91      3.91 o
  -4   9  10      105.54      114.72      5.01 o
  -3   9  10       59.98       51.23      3.66 o
  -2   9  10       54.50       56.11      3.20 o
  -1   9  10      284.33      300.00     10.32 o
   0   9  10        5.68        5.35      1.43 o
   1   9  10      502.21      505.20      9.46 o
   2   9  10        0.50        0.06      1.14 o
   3   9  10       91.08       87.77      4.03 o
   4   9  10        3.35        2.98      1.47 o
   5   9  10       20.36       16.35      2.69 o
  -5  10  10        6.67        1.76      3.17 o
  -4  10  10       17.67       20.65      2.74 o
  -3  10  10       12.17       10.08      2.26 o
  -2  10  10       43.35       46.29      3.71 o
  -1  10  10       45.86       49.69      3.28 o
   0  10  10       19.13       27.00      3.91 o
   1  10  10       81.49       78.28      3.92 o
   2  10  10        1.12        0.58      1.31 o
   3  10  10      101.24      112.15      4.49 o
   4  10  10        0.19       -0.70      1.99 o
  -1  11  10        0.06        3.52      2.82 o
   0  11  10        0.25       -2.47      2.47 o
  -9   0  11       46.74       50.22      6.69 o
  -7   0  11       60.27       57.01      3.96 o
  -5   0  11      245.47      217.81      6.60 o
  -3   0  11       85.72       81.57      2.63 o
  -1   0  11        1.25        0.51      0.54 o
   1   0  11      331.14      301.69      5.51 o
   3   0  11      151.22      160.97      3.93 o
   5   0  11       99.46      110.34      4.60 o
   7   0  11        1.65        3.70      1.74 o
   9   0  11       37.59       35.22      5.64 o
 -10   1  11       17.10       14.09      4.23 o
  -9   1  11       33.63       28.95      2.51 o
  -8   1  11       28.79       29.56      2.41 o
  -7   1  11        8.77       11.34      1.53 o
  -6   1  11       55.35       48.84      3.71 o
  -5   1  11        4.95        4.88      0.96 o
  -4   1  11      184.47      160.02      3.55 o
  -3   1  11        1.02        2.29      0.76 o
  -2   1  11      599.69      623.63      7.30 o
  -1   1  11        2.11        4.54      0.68 o
   0   1  11     1012.70     1002.11      9.58 o
   1   1  11      368.28      394.24      4.69 o
   2   1  11      284.72      267.09      4.20 o
   3   1  11      620.99      624.07      7.70 o
   4   1  11      288.93      261.75      4.42 o
   5   1  11        2.07        2.59      0.85 o
   6   1  11      105.79      106.59      3.39 o
   7   1  11       61.48       64.31      3.44 o
   8   1  11       12.03       11.27      3.87 o
   9   1  11       19.62       23.60      5.28 o
 -10   2  11       59.99       52.48      6.69 o
  -9   2  11       20.41       26.58      2.55 o
  -8   2  11      146.37      153.84      4.62 o
  -7   2  11      200.64      198.38      5.01 o
  -6   2  11      141.60      146.45      4.07 o
  -5   2  11      101.66       92.83      2.93 o
  -4   2  11       85.79       64.32      2.35 o
  -3   2  11       15.00       11.56      0.89 o
  -2   2  11       41.82       46.23      1.39 o
  -1   2  11      349.04      320.40      4.31 o
   0   2  11      544.62      554.69      5.97 o
   1   2  11      120.89      117.78      2.53 o
   2   2  11      374.74      356.16      5.47 o
   3   2  11       82.76       74.04      2.18 o
   4   2  11       40.54       34.93      1.76 o
   5   2  11        0.15        0.23      0.68 o
   6   2  11      149.73      134.31      4.37 o
   7   2  11        2.10        1.92      1.28 o
   8   2  11       10.83       13.05      2.71 o
   9   2  11        3.09        2.82      3.52 o
  -9   3  11       44.42       46.83      3.15 o
  -8   3  11       26.78       26.89      3.61 o
  -7   3  11       35.23       36.68      2.50 o
  -6   3  11      174.15      176.30      4.52 o
  -5   3  11       42.62       47.81      2.29 o
  -4   3  11      235.30      207.65      5.55 o
  -3   3  11      156.95      153.48      2.74 o
  -2   3  11       63.67       43.55      2.23 o
  -1   3  11      346.24      336.97      4.19 o
   0   3  11       49.57       47.28      1.58 o
   1   3  11        4.05        6.09      0.96 o
   2   3  11      455.54      483.86      9.61 o
   3   3  11      732.89      685.61     13.72 o
   4   3  11       40.23       43.36      2.08 o
   5   3  11      514.71      490.99      7.09 o
   6   3  11       38.44       39.51      2.41 o
   7   3  11      137.13      144.65      5.13 o
   8   3  11       57.98       61.64      7.40 o
  -9   4  11        0.97        1.14      1.89 o
  -8   4  11       25.11       20.09      2.82 o
  -7   4  11       41.06       34.91      2.91 o
  -6   4  11      161.03      159.16      5.74 o
  -5   4  11        1.72        2.14      0.92 o
  -4   4  11      538.44      539.54      8.43 o
  -3   4  11      434.91      422.18      6.01 o
  -2   4  11      532.90      461.00      6.29 o
  -1   4  11       68.82       64.36      2.36 o
   0   4  11      220.56      163.20      3.87 o
   1   4  11      173.67      148.40      4.47 o
   2   4  11      462.48      431.54      7.26 o
   3   4  11       78.19       85.84      3.63 o
   4   4  11      331.23      305.53      6.35 o
   5   4  11      140.51      138.02      4.92 o
   6   4  11       28.29       27.70      2.24 o
   7   4  11        0.59        0.11      1.28 o
   8   4  11       19.04       27.12      5.28 o
  -8   5  11        2.13        1.16      1.45 o
  -7   5  11       15.55       13.95      2.24 o
  -6   5  11       18.91       14.98      2.01 o
  -5   5  11      346.77      356.92      9.61 o
  -4   5  11        4.85        7.05      1.18 o
  -3   5  11       11.20       12.67      1.21 o
  -2   5  11       46.84       41.13      2.17 o
  -1   5  11       31.19       34.20      2.05 o
   0   5  11       27.65       32.70      2.02 o
   1   5  11      485.72      513.59      8.27 o
   2   5  11        4.94        2.05      0.89 o
   3   5  11        2.49        1.29      0.85 o
   4   5  11       21.23       14.58      2.64 o
   5   5  11      186.64      184.58      6.82 o
   6   5  11        0.94        2.34      1.34 o
   7   5  11      188.07      195.70      6.50 o
   8   5  11        1.07       -0.70      2.82 o
  -8   6  11       50.79       56.22      4.13 o
  -7   6  11       30.85       34.77      3.29 o
  -6   6  11       20.26       18.81      2.79 o
  -5   6  11      119.12      121.86      3.89 o
  -4   6  11       30.03       33.17      2.22 o
  -3   6  11      266.19      271.10      8.36 o
  -2   6  11      527.03      522.74      8.56 o
  -1   6  11        0.10       -0.09      0.70 o
   0   6  11      374.40      341.64      6.55 o
   1   6  11       84.45       73.64      2.95 o
   2   6  11       73.39       74.05      6.13 o
   3   6  11        7.13        8.69      1.39 o
   4   6  11      196.91      202.91      5.28 o
   5   6  11       21.57       20.38      2.05 o
   6   6  11       97.90       96.88      5.73 o
   7   6  11       44.60       49.47      4.36 o
  -8   7  11        4.46        2.11      3.17 o
  -7   7  11        0.78        0.22      1.55 o
  -6   7  11        6.29        5.17      1.80 o
  -5   7  11       23.73       25.80      2.77 o
  -4   7  11      262.06      270.02      7.25 o
  -3   7  11      106.82      115.37      4.54 o
  -2   7  11      307.16      296.05      6.23 o
  -1   7  11       85.93      104.47      3.56 o
   0   7  11        5.01        1.86      0.96 o
   1   7  11       64.19       67.07      3.41 o
   2   7  11      182.37      203.87      7.98 o
   3   7  11       62.59       57.65      3.04 o
   4   7  11      144.04      150.34      4.71 o
   5   7  11        2.34        0.84      1.27 o
   6   7  11        1.47        1.75      1.74 o
   7   7  11        0.16        2.11      3.17 o
  -6   8  11      150.36      175.23      7.96 o
  -5   8  11       66.10       57.31      3.87 o
  -4   8  11      118.14      109.71      4.74 o
  -3   8  11      272.96      264.41      9.86 o
  -2   8  11        1.55        0.21      1.03 o
  -1   8  11      145.24      150.53      4.56 o
   0   8  11       38.88       45.08      3.51 o
   1   8  11      198.68      215.83      5.55 o
   2   8  11      182.60      185.71      5.23 o
   3   8  11       86.52       83.53      7.02 o
   4   8  11        0.91        1.67      1.21 o
   5   8  11       11.31        7.62      2.28 o
   6   8  11        7.49        7.40      3.87 o
  -5   9  11       10.14        6.36      2.09 o
  -4   9  11        5.09        3.68      1.75 o
  -3   9  11        2.83        0.28      1.48 o
  -2   9  11      108.01      111.66      5.85 o
  -1   9  11       10.39       12.98      1.89 o
   0   9  11      451.99      471.08      9.10 o
   1   9  11        2.85        3.21      1.21 o
   2   9  11       73.13       62.28      3.83 o
   3   9  11       69.43       74.49      4.32 o
   4   9  11        0.08        0.33      1.29 o
  -4  10  11       37.93       56.33      5.39 o
  -3  10  11       50.15       46.54      8.64 o
  -2  10  11       80.55       93.40      5.06 o
  -1  10  11       97.37       92.51      4.16 o
   0  10  11        1.01        1.97      1.47 o
   1  10  11       12.26       12.22      1.98 o
   2  10  11      120.22      137.26      4.99 o
   3  10  11       32.53       30.57      3.96 o
  -1  11  11        2.20        2.11      3.17 o
  -8   0  12      124.47      131.72      7.22 o
  -6   0  12      141.58      137.93      5.46 o
  -4   0  12     1534.64     1477.45     19.50 o
  -2   0  12     1844.61     1808.98     22.84 o
   0   0  12      124.42      157.95      3.75 o
   2   0  12      446.21      420.33      7.27 o
   4   0  12     1156.49     1073.18     31.35 o
   6   0  12       53.74       48.91      3.87 o
   8   0  12       12.45       10.21      3.52 o
  -9   1  12       12.33       10.28      1.80 o
  -8   1  12       39.42       41.07      3.00 o
  -7   1  12        1.36        2.28      1.03 o
  -6   1  12        6.25        6.20      1.12 o
  -5   1  12        8.76        6.72      1.07 o
  -4   1  12       85.61       72.74      2.73 o
  -3   1  12      191.39      187.31      4.23 o
  -2   1  12      781.96      768.36      7.97 o
  -1   1  12     1470.71     1375.88     12.69 o
   0   1  12       79.49       89.54      1.95 o
   1   1  12      311.20      318.35      4.80 o
   2   1  12     1051.19     1052.45     11.48 o
   3   1  12      660.65      614.95      7.85 o
   4   1  12        1.32        0.89      0.62 o
   5   1  12      486.87      469.76      7.79 o
   6   1  12      116.48      102.75      3.39 o
   7   1  12       11.78       13.31      2.01 o
   8   1  12        1.50        2.11      1.99 o
   9   1  12        2.00        1.41      3.17 o
  -9   2  12       30.79       35.07      2.89 o
  -8   2  12      155.30      148.56      6.44 o
  -7   2  12        2.74        3.41      1.13 o
  -6   2  12      511.27      485.39      8.12 o
  -5   2  12       55.97       52.76      2.35 o
  -4   2  12      133.41      119.73      2.81 o
  -3   2  12       89.47      104.41      2.27 o
  -2   2  12      210.34      192.37      3.11 o
  -1   2  12      330.46      321.62      4.23 o
   0   2  12     2651.13     2614.90     22.33 o
   1   2  12      856.03      821.21     10.48 o
   2   2  12      283.65      284.21      5.63 o
   3   2  12       43.37       45.30      1.90 o
   4   2  12       89.33       70.94      2.31 o
   5   2  12      823.68      755.08      9.56 o
   6   2  12       61.02       65.69      2.84 o
   7   2  12      372.81      385.53      8.66 o
   8   2  12       93.94       94.10      5.57 o
  -9   3  12       23.07       20.24      2.76 o
  -8   3  12        0.51       -0.62      1.18 o
  -7   3  12        8.61        7.64      1.78 o
  -6   3  12       13.82       12.46      1.57 o
  -5   3  12       66.49       69.20      2.68 o
  -4   3  12       57.73       58.57      2.07 o
  -3   3  12       21.10       19.99      1.65 o
  -2   3  12      115.06      137.63      3.00 o
  -1   3  12      199.84      174.61      3.30 o
   0   3  12       15.43       21.25      1.61 o
   1   3  12      384.44      359.23      6.29 o
   2   3  12      435.28      384.59      6.72 o
   3   3  12       21.31       28.91      3.30 o
   4   3  12       25.99       35.68      2.20 o
   5   3  12        2.34        1.75      0.96 o
   6   3  12      266.95      268.13      5.89 o
   7   3  12      222.42      212.70      7.82 o
   8   3  12        0.44       -1.41      2.47 o
  -9   4  12       32.06       35.57      5.99 o
  -8   4  12        6.20        7.16      1.81 o
  -7   4  12       80.13       88.65      4.32 o
  -6   4  12        4.28        5.93      1.48 o
  -5   4  12      156.52      164.56      5.33 o
  -4   4  12       95.23       87.08      2.96 o
  -3   4  12      558.56      554.60      7.42 o
  -2   4  12      149.13      125.44      2.87 o
  -1   4  12      205.16      179.46      4.21 o
   0   4  12       10.78       13.12      1.41 o
   1   4  12      221.97      194.08      4.49 o
   2   4  12       21.48       31.47      2.11 o
   3   4  12      818.38      805.12     11.44 o
   4   4  12      355.39      351.37      6.78 o
   5   4  12      141.83      146.55      4.78 o
   6   4  12        5.88        8.18      1.53 o
   7   4  12       41.97       38.44      3.32 o
   8   4  12       19.60       12.33      4.58 o
  -8   5  12        3.85        4.64      1.66 o
  -7   5  12        3.38        2.99      1.39 o
  -6   5  12        8.28        6.59      1.60 o
  -5   5  12        1.70        1.14      1.03 o
  -4   5  12       24.77       24.03      1.93 o
  -3   5  12        0.78        3.72      0.98 o
  -2   5  12        0.70       -0.22      0.74 o
  -1   5  12       15.30       13.00      1.43 o
   0   5  12       11.77        5.57      1.07 o
   1   5  12       34.25       35.54      2.23 o
   2   5  12      105.85      127.59      3.78 o
   3   5  12        7.83        8.04      1.34 o
   4   5  12        0.08       -0.48      0.80 o
   5   5  12        7.98        8.25      1.52 o
   6   5  12       10.64        9.12      1.62 o
   7   5  12       15.03       12.22      3.13 o
  -8   6  12       17.97       18.31      4.93 o
  -7   6  12      190.07      212.48      6.98 o
  -6   6  12       31.38       32.09      3.04 o
  -5   6  12      122.40      136.91      4.29 o
  -4   6  12      121.83      114.92      4.47 o
  -3   6  12      336.47      354.87      8.20 o
  -2   6  12      222.23      214.01      5.03 o
  -1   6  12      203.12      218.32      5.09 o
   0   6  12       39.49       40.58      2.42 o
   1   6  12      107.96      115.05      3.65 o
   2   6  12       26.71       26.61      2.09 o
   3   6  12      183.70      188.12      5.02 o
   4   6  12       71.18       75.46      3.43 o
   5   6  12        3.63        1.95      1.21 o
   6   6  12       23.04       21.63      2.64 o
   7   6  12       14.40       15.47      2.63 o
  -7   7  12        6.97        2.04      1.73 o
  -6   7  12        0.70       -0.79      1.49 o
  -5   7  12       20.03       17.74      2.39 o
  -4   7  12       12.82       10.79      3.77 o
  -3   7  12        0.48       -0.64      1.14 o
  -2   7  12       17.19       13.10      2.80 o
  -1   7  12       16.72       15.13      1.75 o
   0   7  12       32.98       23.33      2.06 o
   1   7  12      109.48      106.24      3.78 o
   2   7  12        0.01        0.66      0.92 o
   3   7  12        0.62        1.77      1.03 o
   4   7  12       42.68       43.07      2.90 o
   5   7  12        2.21        1.73      1.32 o
   6   7  12       30.35       36.75      3.46 o
  -6   8  12      116.42      105.72      6.71 o
  -5   8  12       27.53       29.98      3.10 o
  -4   8  12      143.04      161.90      9.19 o
  -3   8  12       53.85       62.07      3.92 o
  -2   8  12      122.74      126.75      4.25 o
  -1   8  12      159.06      165.08      4.92 o
   0   8  12      362.30      354.09      7.48 o
   1   8  12       28.38       24.22      2.36 o
   2   8  12      123.92      121.13      4.30 o
   3   8  12       11.64       12.94      1.93 o
   4   8  12       28.75       29.67      2.68 o
   5   8  12       23.48       26.62      2.70 o
  -5   9  12        0.35       -0.61      1.69 o
  -4   9  12        0.48        0.42      1.55 o
  -3   9  12        7.99        6.34      1.89 o
  -2   9  12       35.09       37.39      3.38 o
  -1   9  12        8.28        9.43      1.76 o
   0   9  12        3.96        3.31      1.39 o
   1   9  12        9.25        9.49      1.80 o
   2   9  12       36.53       38.62      2.99 o
   3   9  12       29.05       28.62      2.72 o
   4   9  12        0.00       -1.30      1.30 o
  -3  10  12       20.63       25.96      3.96 o
  -2  10  12      151.28      148.47      6.09 o
  -1  10  12        8.01        4.15      1.61 o
   0  10  12        9.61        8.08      1.88 o
   1  10  12       23.82       21.31      2.48 o
   2  10  12       48.48       49.32      6.52 o
  -9   0  13       57.41       67.73      5.21 o
  -7   0  13       17.97       13.00      2.36 o
  -5   0  13      707.80      725.67     14.57 o
  -3   0  13     1461.14     1372.67     19.20 o
  -1   0  13      316.26      284.85      7.57 o
   1   0  13     5247.64     4896.41     56.92 o
   3   0  13     4040.94     3824.74     56.39 o
   5   0  13      217.64      216.78      6.96 o
   7   0  13        2.57        0.89      1.60 o
  -9   1  13       12.26        8.97      1.79 o
  -8   1  13       99.42       92.29      3.71 o
  -7   1  13        0.20        0.48      1.02 o
  -6   1  13      235.28      229.89      5.23 o
  -5   1  13      115.97      120.43      3.91 o
  -4   1  13      127.73      126.47      3.55 o
  -3   1  13       64.19       67.66      1.86 o
  -2   1  13        1.27        0.96      0.54 o
  -1   1  13      165.80      160.35      2.81 o
   0   1  13        4.52        3.41      1.06 o
   1   1  13      666.79      675.05     10.93 o
   2   1  13       25.81       36.85      1.65 o
   3   1  13      480.95      480.18      6.69 o
   4   1  13        2.45        3.47      1.12 o
   5   1  13      624.19      593.59      9.24 o
   6   1  13       15.32       13.34      1.71 o
   7   1  13       16.59       12.49      1.67 o
   8   1  13       20.37       20.44      3.21 o
  -9   2  13       28.90       27.56      4.68 o
  -8   2  13       39.58       41.28      2.81 o
  -7   2  13      208.78      198.00      5.14 o
  -6   2  13       15.87       15.57      1.67 o
  -5   2  13      378.12      352.63      6.48 o
  -4   2  13       65.31       59.17      2.06 o
  -3   2  13      521.00      523.01      9.74 o
  -2   2  13        8.40       10.03      0.90 o
  -1   2  13     1739.18     1641.66     18.74 o
   0   2  13      245.32      228.83      3.94 o
   1   2  13      474.11      444.76      6.17 o
   2   2  13      307.99      293.72      4.78 o
   3   2  13       11.27       11.11      1.16 o
   4   2  13      168.01      175.94      3.75 o
   5   2  13      387.58      377.66      6.92 o
   6   2  13       16.88       19.47      1.93 o
   7   2  13      413.03      406.78      9.06 o
   8   2  13        1.63        2.47      3.17 o
  -9   3  13        1.20       -2.11      2.82 o
  -8   3  13        4.48        2.95      1.49 o
  -7   3  13        9.40        9.17      1.83 o
  -6   3  13       12.61       12.17      3.53 o
  -5   3  13       12.39       14.36      1.85 o
  -4   3  13       23.15       16.15      1.57 o
  -3   3  13        6.50        7.73      1.00 o
  -2   3  13      567.34      555.31      7.30 o
  -1   3  13       45.45       42.87      2.14 o
   0   3  13      110.10       91.50      3.53 o
   1   3  13      201.26      176.69      5.41 o
   2   3  13        3.51        0.65      0.78 o
   3   3  13      182.02      163.25      4.21 o
   4   3  13      108.18       90.83      5.84 o
   5   3  13       10.76       11.37      1.52 o
   6   3  13       67.29       59.45      3.50 o
   7   3  13       62.31       59.48      7.75 o
   8   3  13       13.45       13.74      4.23 o
  -8   4  13       26.56       26.80      3.48 o
  -7   4  13       89.67       87.19      8.98 o
  -6   4  13      136.26      130.98      4.87 o
  -5   4  13        0.21        0.27      0.98 o
  -4   4  13      753.23      781.74     11.24 o
  -3   4  13       48.56       50.61      2.15 o
  -2   4  13      328.50      339.63      6.27 o
  -1   4  13       81.95       89.34      3.03 o
   0   4  13        0.31        0.24      0.74 o
   1   4  13      306.88      263.54      5.69 o
   2   4  13       24.77       39.52      2.33 o
   3   4  13       48.82       46.58      4.37 o
   4   4  13      134.97      148.68      4.23 o
   5   4  13       30.48       32.72      2.41 o
   6   4  13      171.57      182.30      5.10 o
   7   4  13        6.63        5.60      2.36 o
  -8   5  13        2.56        0.70      1.45 o
  -7   5  13       36.26       35.06      3.30 o
  -6   5  13       17.67       16.96      2.30 o
  -5   5  13       54.14       55.42      3.09 o
  -4   5  13        0.60        1.21      1.13 o
  -3   5  13       16.33       16.65      2.03 o
  -2   5  13      277.02      302.48      6.14 o
  -1   5  13      440.78      418.67      7.61 o
   0   5  13       32.77       27.01      2.02 o
   1   5  13       85.94       91.15      4.78 o
   2   5  13       94.58       88.70      4.76 o
   3   5  13      114.17      109.82      3.69 o
   4   5  13       28.58       26.62      2.29 o
   5   5  13        0.62       -0.28      1.07 o
   6   5  13       10.68        7.77      1.67 o
   7   5  13       66.03       59.56      4.06 o
  -8   6  13       82.22       95.10      8.81 o
  -7   6  13        3.08        1.14      1.60 o
  -6   6  13      107.08      115.16      5.98 o
  -5   6  13        0.57        1.04      1.28 o
  -4   6  13       24.71       26.26      2.95 o
  -3   6  13      199.02      187.24      8.08 o
  -2   6  13       89.66      100.88      4.27 o
  -1   6  13      308.70      291.77      7.42 o
   0   6  13      614.83      639.40     10.16 o
   1   6  13       16.44       11.34      1.91 o
   2   6  13      216.65      200.06      5.14 o
   3   6  13        2.66        2.94      1.13 o
   4   6  13       33.45       36.45      2.68 o
   5   6  13        1.45       -1.07      1.07 o
   6   6  13       70.86       84.80      4.67 o
   7   6  13        8.26       10.06      2.86 o
  -6   7  13       63.36       53.06      4.96 o
  -5   7  13      109.37      120.98      5.12 o
  -4   7  13       82.89       80.94      4.26 o
  -3   7  13       51.65       49.45      3.95 o
  -2   7  13        0.02        0.09      0.88 o
  -1   7  13       19.08       14.34      1.79 o
   0   7  13        0.31        1.68      1.00 o
   1   7  13       23.02       20.54      2.39 o
   2   7  13       60.13       63.37      3.28 o
   3   7  13        7.70        7.62      1.88 o
   4   7  13       13.30       19.38      2.24 o
   5   7  13        0.57        0.73      1.31 o
   6   7  13       27.99       22.75      3.87 o
  -5   8  13       18.93       12.73      2.19 o
  -4   8  13       19.37       17.01      2.42 o
  -3   8  13        3.88        5.46      1.73 o
  -2   8  13       64.07       59.26      3.22 o
  -1   8  13      123.80      124.78      4.36 o
   0   8  13        2.18        1.07      1.16 o
   1   8  13       49.18       43.81      2.95 o
   2   8  13       44.61       52.06      3.24 o
   3   8  13      122.59      124.50      4.53 o
   4   8  13       88.02      101.19      4.40 o
   5   8  13       97.51       88.85      6.21 o
  -5   9  13        5.10       -0.35      2.82 o
  -4   9  13        0.11        0.23      1.63 o
  -3   9  13       53.04       57.87      4.54 o
  -2   9  13       20.86       16.42      3.95 o
  -1   9  13        0.17        0.91      1.27 o
   0   9  13        5.58        2.76      1.46 o
   1   9  13        8.71        7.55      1.67 o
   2   9  13       16.85       16.68      2.14 o
   3   9  13       15.47       14.37      2.13 o
   4   9  13        1.16        1.41      3.17 o
  -2  10  13       22.35       16.91      4.58 o
  -1  10  13        0.92       -0.02      1.86 o
   0  10  13        0.00       -0.53      1.99 o
   1  10  13      118.20      128.48      6.85 o
  -8   0  14        4.64        4.34      1.86 o
  -6   0  14      108.43      108.52      5.10 o
  -4   0  14       33.50       31.00      5.64 o
  -2   0  14     2741.60     2544.23     43.87 o
   0   0  14     2272.96     2350.27     29.12 o
   2   0  14       33.12       33.66      2.82 o
   4   0  14      159.03      157.59      5.85 o
   6   0  14      193.87      182.79      6.85 o
   8   0  14      133.39      125.74      9.16 o
  -9   1  14       49.51       51.86      3.34 o
  -8   1  14       44.01       39.20      2.81 o
  -7   1  14      233.84      226.37      5.54 o
  -6   1  14        0.69        1.24      1.00 o
  -5   1  14       92.66       84.17      2.93 o
  -4   1  14      535.80      502.27      7.82 o
  -3   1  14      433.49      433.33      5.55 o
  -2   1  14      192.01      188.03      3.58 o
  -1   1  14     1799.48     1666.11     16.46 o
   0   1  14     1001.44      977.01     13.14 o
   1   1  14      995.37      995.35     12.08 o
   2   1  14      266.69      277.89      4.70 o
   3   1  14      661.86      645.64     10.17 o
   4   1  14       16.99       15.29      1.61 o
   5   1  14       35.66       35.20      2.33 o
   6   1  14        6.04        2.05      1.09 o
   7   1  14        2.63        1.68      1.18 o
   8   1  14        6.17        5.58      2.36 o
  -9   2  14       34.91       42.62      6.34 o
  -8   2  14        0.11       -0.24      1.09 o
  -7   2  14        9.89       10.33      1.62 o
  -6   2  14      238.88      223.48      5.25 o
  -5   2  14       33.12       36.40      2.17 o
  -4   2  14      199.99      205.22      4.24 o
  -3   2  14     1642.07     1647.07     15.43 o
  -2   2  14      132.53      112.92      2.43 o
  -1   2  14      600.33      561.11      7.26 o
   0   2  14       61.84       53.33      2.13 o
   1   2  14       51.39       47.20      1.89 o
   2   2  14     1256.13     1167.46     13.68 o
   3   2  14       23.79       24.09      1.59 o
   4   2  14      437.78      412.70      7.28 o
   5   2  14      149.10      130.96      3.89 o
   6   2  14      131.12      126.10      4.73 o
   7   2  14       21.03       22.93      3.21 o
   8   2  14       75.23       59.52      7.40 o
  -8   3  14        3.03        4.18      1.92 o
  -7   3  14       30.97       30.48      2.91 o
  -6   3  14        2.39       -0.55      1.14 o
  -5   3  14      782.36      760.82     13.11 o
  -4   3  14      341.63      345.13      6.44 o
  -3   3  14      598.49      554.92      7.54 o
  -2   3  14       65.77       80.89      2.85 o
  -1   3  14       61.81       59.98      2.50 o
   0   3  14      185.19      137.88      3.74 o
   1   3  14       44.27       33.70      2.06 o
   2   3  14       40.54       44.42      2.36 o
   3   3  14       61.60       61.03      2.77 o
   4   3  14      159.68      163.26      4.39 o
   5   3  14      115.08      118.11      4.61 o
   6   3  14        2.70        2.55      1.39 o
   7   3  14      122.26      114.68      5.96 o
  -8   4  14      102.37      106.61      5.01 o
  -7   4  14      281.44      272.77      9.32 o
  -6   4  14        4.20        0.55      1.14 o
  -5   4  14      404.97      383.24      8.56 o
  -4   4  14       15.70       14.11      1.61 o
  -3   4  14        1.57        1.98      0.87 o
  -2   4  14      239.47      234.33      5.09 o
  -1   4  14        2.28       -0.71      0.71 o
   0   4  14        4.50        2.59      0.92 o
   1   4  14       90.42       85.78      3.08 o
   2   4  14       46.31       43.80      2.47 o
   3   4  14      449.44      419.72      7.75 o
   4   4  14      122.40      116.37      3.87 o
   5   4  14      314.18      305.53      6.68 o
   6   4  14      106.36      104.79      4.73 o
   7   4  14       25.66       24.41      3.46 o
  -8   5  14       94.96       92.98      8.45 o
  -7   5  14        2.16        1.94      1.48 o
  -6   5  14      388.45      381.35     11.06 o
  -5   5  14       18.95       14.34      2.61 o
  -4   5  14        8.51        8.96      1.69 o
  -3   5  14      145.63      138.30      4.81 o
  -2   5  14       56.68       68.42      2.97 o
  -1   5  14       66.84       65.56      2.93 o
   0   5  14      232.95      236.92      5.41 o
   1   5  14       73.93       64.43      3.04 o
   2   5  14       40.44       34.43      2.42 o
   3   5  14        7.47        4.67      1.42 o
   4   5  14       16.81       13.04      2.59 o
   5   5  14       10.25        6.72      1.53 o
   6   5  14      135.31      139.87      5.42 o
   7   5  14        0.01        2.11      2.82 o
  -8   6  14       66.98       78.54      8.45 o
  -7   6  14        0.53       -0.70      1.86 o
  -6   6  14        9.49        5.05      3.70 o
  -5   6  14       31.58       35.01      5.28 o
  -4   6  14       51.23       58.22      3.72 o
  -3   6  14        4.37        3.52      1.42 o
  -2   6  14       89.35       84.81      3.40 o
  -1   6  14      282.87      275.74      6.41 o
   0   6  14        1.41        0.69      0.94 o
   1   6  14      314.07      311.13      6.64 o
   2   6  14        0.16       -0.70      0.88 o
   3   6  14       40.87       41.08      2.90 o
   4   6  14      334.89      327.90      7.30 o
   5   6  14      137.18      149.07      6.46 o
   6   6  14      162.12      171.90      7.14 o
  -6   7  14       17.70       17.41      3.30 o
  -5   7  14      131.12      132.92      5.54 o
  -4   7  14       83.92       92.18      4.67 o
  -3   7  14       78.08       77.88      4.58 o
  -2   7  14       66.81       67.63      3.36 o
  -1   7  14       36.72       35.27      2.62 o
   0   7  14        0.97        0.06      0.98 o
   1   7  14       49.30       49.94      3.61 o
   2   7  14      176.43      169.73      5.11 o
   3   7  14        1.22        1.45      1.32 o
   4   7  14      103.10      114.96      4.44 o
   5   7  14        0.01       -1.03      1.21 o
  -5   8  14       29.45       31.76      3.41 o
  -4   8  14      117.42      133.25      5.56 o
  -3   8  14      144.45      147.99      5.83 o
  -2   8  14       12.75       12.16      2.16 o
  -1   8  14       74.73       77.32      3.81 o
   0   8  14      152.55      145.90      4.74 o
   1   8  14        1.10        0.58      1.21 o
   2   8  14      342.13      346.20      7.84 o
   3   8  14       20.38       26.84      2.59 o
   4   8  14        8.45       10.52      1.93 o
   5   8  14       13.60        6.69      4.23 o
  -4   9  14        4.48        6.34      3.52 o
  -3   9  14        3.25        1.22      1.60 o
  -2   9  14        3.45        5.37      1.89 o
  -1   9  14       90.15       81.25      4.09 o
   0   9  14       40.95       49.99      3.42 o
   1   9  14       77.90       80.08      5.39 o
   2   9  14       13.58       15.52      2.17 o
   3   9  14        0.14       -1.41      3.17 o
  -1  10  14       58.73       64.81      7.40 o
  -9   0  15        4.71        5.64      3.52 o
  -7   0  15       72.51       65.18      4.40 o
  -5   0  15        7.47       13.38      5.46 o
  -3   0  15       28.26       29.25      2.09 o
  -1   0  15       97.06       80.87      2.97 o
   1   0  15     1069.82     1029.92     18.74 o
   3   0  15      162.87      144.27      6.69 o
   5   0  15      124.26      114.05      5.21 o
   7   0  15       19.58       16.50      2.86 o
  -9   1  15        6.85        7.04      3.52 o
  -8   1  15        5.48        5.74      1.52 o
  -7   1  15       23.05       23.45      2.75 o
  -6   1  15       35.94       36.91      2.46 o
  -5   1  15      150.69      149.28      4.90 o
  -4   1  15      445.60      428.78      7.24 o
  -3   1  15      113.87       99.30      3.54 o
  -2   1  15     1183.15     1135.07     12.50 o
  -1   1  15     1143.66     1067.70     11.91 o
   0   1  15      615.75      574.65      7.54 o
   1   1  15        6.10        4.03      0.83 o
   2   1  15      333.78      328.54      6.13 o
   3   1  15      214.29      200.69      4.67 o
   4   1  15      194.88      183.90      4.63 o
   5   1  15       34.21       31.15      2.44 o
   6   1  15      141.41      140.29      4.30 o
   7   1  15        0.27        0.36      1.21 o
   8   1  15       37.79       33.46      5.99 o
  -8   2  15        3.27        2.58      1.63 o
  -7   2  15       23.55       23.08      2.64 o
  -6   2  15      157.96      148.87      6.67 o
  -5   2  15       22.03       14.66      1.96 o
  -4   2  15      617.92      566.27      8.87 o
  -3   2  15      150.49      142.01      3.30 o
  -2   2  15       34.30       27.20      1.56 o
  -1   2  15        1.80        1.31      0.82 o
   0   2  15       17.87       18.24      1.62 o
   1   2  15      453.61      425.63      7.33 o
   2   2  15       13.53       15.10      1.52 o
   3   2  15        8.40        8.03      1.48 o
   4   2  15      104.61      100.01      4.82 o
   5   2  15        0.53       -0.22      1.21 o
   6   2  15       60.69       56.85      3.77 o
   7   2  15       36.25       41.02      5.99 o
  -8   3  15      131.85      133.17      6.05 o
  -7   3  15      198.32      204.25      6.51 o
  -6   3  15      267.07      253.24      7.30 o
  -5   3  15      671.54      679.20     12.29 o
  -4   3  15       12.60       14.51      1.62 o
  -3   3  15      372.78      397.00      7.10 o
  -2   3  15       44.13       34.23      2.14 o
  -1   3  15       57.18       58.21      3.07 o
   0   3  15      162.94      160.13      5.29 o
   1   3  15       81.12       84.18      3.04 o
   2   3  15      443.66      414.65      7.43 o
   3   3  15      200.63      193.45      4.87 o
   4   3  15      234.28      217.64      6.23 o
   5   3  15       28.46       31.00      3.16 o
   6   3  15       21.41       15.80      3.64 o
   7   3  15        0.02        0.66      1.95 o
  -8   4  15       21.40       13.38      4.23 o
  -7   4  15      203.28      207.32      8.07 o
  -6   4  15        0.18        1.29      1.22 o
  -5   4  15       18.41       14.63      3.27 o
  -4   4  15        9.29        7.45      1.60 o
  -3   4  15       94.29      105.17      4.20 o
  -2   4  15      239.81      226.19      5.21 o
  -1   4  15       68.06       67.46      2.93 o
   0   4  15      608.42      539.68      9.23 o
   1   4  15       23.87       21.05      1.93 o
   2   4  15      231.33      214.09      5.85 o
   3   4  15        0.01       -0.41      0.92 o
   4   4  15       19.77       20.51      2.06 o
   5   4  15       58.60       53.85      4.39 o
   6   4  15       10.04       10.31      2.16 o
   7   4  15        1.74        1.76      2.82 o
  -8   5  15        2.34        0.00      3.17 o
  -7   5  15      209.28      226.00      7.28 o
  -6   5  15       12.17       10.25      4.23 o
  -5   5  15        1.24       -0.53      1.58 o
  -4   5  15       14.81       13.57      2.07 o
  -3   5  15       40.51       48.60      3.32 o
  -2   5  15       43.10       33.65      2.36 o
  -1   5  15      174.67      191.62      4.96 o
   0   5  15        1.41        3.13      1.13 o
   1   5  15      283.46      290.49      6.38 o
   2   5  15       45.37       39.04      3.49 o
   3   5  15       72.15       75.34      3.34 o
   4   5  15       18.07       16.50      1.93 o
   5   5  15       89.36       89.36      3.90 o
   6   5  15        0.60        2.57      1.69 o
  -6   6  15       24.66       25.87      3.85 o
  -5   6  15       56.48       55.21      4.85 o
  -4   6  15       52.14       49.19      4.87 o
  -3   6  15       56.64       67.07      3.85 o
  -2   6  15       53.55       51.66      3.73 o
  -1   6  15       57.76       60.67      3.08 o
   0   6  15       65.42       70.90      3.63 o
   1   6  15        2.39       -0.96      0.96 o
   2   6  15       44.48       42.72      2.77 o
   3   6  15       32.76       23.97      2.32 o
   4   6  15       39.97       34.96      2.81 o
   5   6  15      114.81      126.90      4.66 o
   6   6  15       37.58       37.33      6.34 o
  -5   7  15       89.19      103.87      6.60 o
  -4   7  15       57.44       65.01      4.26 o
  -3   7  15      193.97      199.55      6.63 o
  -2   7  15       45.85       46.74      2.97 o
  -1   7  15        0.25       -0.14      0.94 o
   0   7  15      165.22      162.70      6.56 o
   1   7  15       63.80       63.78      3.38 o
   2   7  15      208.03      212.41      5.85 o
   3   7  15      169.59      177.92      5.46 o
   4   7  15       63.70       71.20      3.87 o
   5   7  15        0.32        0.12      2.11 o
  -4   8  15       12.69       12.31      2.37 o
  -3   8  15        0.84        1.84      1.55 o
  -2   8  15        4.19        2.95      1.60 o
  -1   8  15       14.83       14.55      2.03 o
   0   8  15        4.90        2.78      1.30 o
   1   8  15      329.58      357.97      8.01 o
   2   8  15       24.98       23.32      2.50 o
   3   8  15       13.01       12.86      2.05 o
   4   8  15      106.84      102.85      9.16 o
  -3   9  15        1.28        1.76      3.17 o
  -2   9  15      214.54      212.49      7.44 o
  -1   9  15      108.55      127.05      4.92 o
   0   9  15      135.89      151.31      5.27 o
   1   9  15        1.77        1.02      1.47 o
  -8   0  16      147.72      139.11      6.71 o
  -6   0  16        0.25        0.22      1.41 o
  -4   0  16      759.83      712.67     14.32 o
  -2   0  16       19.18       16.77      1.75 o
   0   0  16       71.24       75.72      3.85 o
   2   0  16       57.39       49.67      3.55 o
   4   0  16       33.54       31.80      3.11 o
   6   0  16       43.24       41.08      4.05 o
  -8   1  16        0.01        0.63      1.25 o
  -7   1  16       37.07       33.51      2.57 o
  -6   1  16      587.88      561.49     19.83 o
  -5   1  16      163.85      155.96      5.34 o
  -4   1  16       83.57       76.16      2.84 o
  -3   1  16       72.59       65.47      2.04 o
  -2   1  16       78.13       71.71      2.07 o
  -1   1  16      144.88      141.04      3.68 o
   0   1  16      164.64      155.59      3.44 o
   1   1  16      275.14      271.03      5.45 o
   2   1  16      275.80      281.50      5.74 o
   3   1  16       63.01       62.23      3.12 o
   4   1  16        0.58        0.88      0.96 o
   5   1  16      187.60      173.23      4.74 o
   6   1  16        0.28        0.70      1.48 o
   7   1  16       48.16       48.80      3.56 o
  -8   2  16      105.06       94.66      4.86 o
  -7   2  16       26.69       37.73      3.29 o
  -6   2  16       79.21       70.75      3.81 o
  -5   2  16       44.48       50.85      4.04 o
  -4   2  16       89.21       77.42      2.92 o
  -3   2  16      157.88      152.59      3.47 o
  -2   2  16       62.22       62.94      3.00 o
  -1   2  16        7.09        6.27      1.37 o
   0   2  16      324.62      304.73      6.07 o
   1   2  16       26.19       26.79      2.69 o
   2   2  16        6.07        6.10      1.42 o
   3   2  16       24.74       22.55      2.37 o
   4   2  16       19.77       22.66      2.48 o
   5   2  16       51.09       38.65      3.88 o
   6   2  16        1.50        0.59      1.42 o
   7   2  16        4.48        6.47      2.36 o
  -8   3  16      256.64      276.13     13.74 o
  -7   3  16        3.91        4.43      1.69 o
  -6   3  16       82.93       88.43      4.29 o
  -5   3  16        0.51        1.78      1.28 o
  -4   3  16      220.31      217.99      9.37 o
  -3   3  16       53.23       50.92      3.11 o
  -2   3  16      986.20      910.31     12.67 o
  -1   3  16      110.25       94.62      3.25 o
   0   3  16      200.60      181.71      4.57 o
   1   3  16      125.69      122.96      4.26 o
   2   3  16       87.46       80.81      3.14 o
   3   3  16      259.88      253.97      9.87 o
   4   3  16      237.69      239.96      6.78 o
   5   3  16        2.07        1.09      1.34 o
   6   3  16      109.46      115.72      5.86 o
   7   3  16       26.34       19.02      4.58 o
  -8   4  16        9.28        4.58      3.17 o
  -7   4  16       12.67        7.98      2.03 o
  -6   4  16       19.36       17.90      2.42 o
  -5   4  16       44.56       48.66      4.46 o
  -4   4  16       41.73       41.07      3.11 o
  -3   4  16        0.06        1.10      1.14 o
  -2   4  16       11.07        9.95      1.43 o
  -1   4  16       29.63       25.27      2.10 o
   0   4  16       21.61       19.83      1.94 o
   1   4  16       30.40       30.18      2.33 o
   2   4  16       47.55       45.17      2.73 o
   3   4  16        2.03        2.55      1.16 o
   4   4  16        5.14        6.36      1.42 o
   5   4  16        6.22        7.31      2.10 o
   6   4  16        2.80        3.55      1.73 o
  -7   5  16       25.28       26.06      5.28 o
  -6   5  16      149.23      154.79      7.59 o
  -5   5  16       38.31       41.35      4.35 o
  -4   5  16      561.14      558.26     15.11 o
  -3   5  16       33.28       37.65      3.17 o
  -2   5  16      274.45      282.32      6.29 o
  -1   5  16        0.59        0.67      0.91 o
   0   5  16      445.20      429.92      8.14 o
   1   5  16       84.26       81.36      5.03 o
   2   5  16      245.33      248.78      6.10 o
   3   5  16        0.27       -0.49      1.03 o
   4   5  16       93.70       95.20      4.73 o
   5   5  16        0.12        0.09      1.39 o
   6   5  16      119.47      135.25      6.85 o
  -6   6  16       34.47       37.73      4.60 o
  -5   6  16       45.66       55.84      5.10 o
  -4   6  16        3.47        5.11      1.75 o
  -3   6  16       95.43       92.98      7.40 o
  -2   6  16       28.40       30.53      2.47 o
  -1   6  16       47.80       53.52      3.06 o
   0   6  16        6.86        8.02      1.49 o
   1   6  16       45.07       40.27      3.09 o
   2   6  16       12.72       10.56      1.71 o
   3   6  16       43.34       41.91      2.93 o
   4   6  16       23.63       25.34      2.59 o
   5   6  16        5.45        8.59      1.83 o
  -5   7  16        0.07        0.61      1.86 o
  -4   7  16       37.25       41.27      4.14 o
  -3   7  16      299.86      331.03      8.87 o
  -2   7  16      152.56      158.11      7.30 o
  -1   7  16      207.58      227.25      6.11 o
   0   7  16      146.25      161.89      5.05 o
   1   7  16       43.07       38.46      2.94 o
   2   7  16      208.50      210.62      5.98 o
   3   7  16      349.60      357.71      8.10 o
   4   7  16      110.16      113.05      4.61 o
   5   7  16       97.39      114.82      9.86 o
  -4   8  16        0.01       -0.70      2.82 o
  -3   8  16       19.14       20.49      2.80 o
  -2   8  16       10.28       10.04      3.36 o
  -1   8  16       47.54       52.44      3.46 o
   0   8  16        9.80       10.45      1.93 o
   1   8  16        1.34        0.33      1.36 o
   2   8  16        2.02        0.09      1.28 o
   3   8  16        0.24       -1.23      1.99 o
  -1   9  16      134.80      152.51     10.21 o
   0   9  16       20.39       23.60      4.93 o
  -7   0  17        2.88        5.47      2.11 o
  -5   0  17      100.99      100.18      4.73 o
  -3   0  17      305.52      300.56      7.50 o
  -1   0  17       17.04       13.75      1.99 o
   1   0  17       65.38       71.27      4.06 o
   3   0  17      290.30      255.59     13.21 o
   5   0  17       56.89       61.31      4.46 o
   7   0  17       21.45       19.75      3.36 o
  -8   1  17       15.00       12.00      2.28 o
  -7   1  17       18.41       14.55      2.38 o
  -6   1  17       42.00       39.61      2.57 o
  -5   1  17       75.40       73.59      2.99 o
  -4   1  17      108.51      105.07      3.37 o
  -3   1  17       12.94       10.52      1.10 o
  -2   1  17      156.96      154.66      4.50 o
  -1   1  17        0.03       -0.63      0.63 o
   0   1  17      163.77      153.77      3.96 o
   1   1  17      332.18      316.05      6.16 o
   2   1  17      139.92      140.37      4.79 o
   3   1  17        8.70        9.14      2.16 o
   4   1  17      254.50      270.10      7.18 o
   5   1  17       11.40        8.70      1.83 o
   6   1  17      135.43      135.59      5.22 o
   7   1  17       27.12       35.21      3.32 o
  -8   2  17       83.24       78.51      5.60 o
  -7   2  17       67.58       65.01      4.07 o
  -6   2  17       21.10       17.26      2.30 o
  -5   2  17        2.10        0.59      1.14 o
  -4   2  17       62.87       60.59      3.21 o
  -3   2  17        4.46        3.40      1.17 o
  -2   2  17       90.64       82.15      3.04 o
  -1   2  17      267.64      264.24      5.67 o
   0   2  17      123.91      125.93      3.78 o
   1   2  17        3.08        1.61      1.20 o
   2   2  17        3.06        1.19      1.14 o
   3   2  17       10.18       11.60      2.25 o
   4   2  17        0.78       -1.07      1.07 o
   5   2  17       17.57       17.97      2.50 o
   6   2  17       29.04       26.86      2.91 o
   7   2  17        4.93        5.28      3.52 o
  -8   3  17       23.03       33.11      5.64 o
  -7   3  17        0.61       -1.06      1.34 o
  -6   3  17       23.94       24.44      2.69 o
  -5   3  17       14.48       15.29      2.99 o
  -4   3  17        1.21        0.64      1.14 o
  -3   3  17      419.00      433.58     10.29 o
  -2   3  17        0.20       -0.82      0.82 o
  -1   3  17       68.40       66.81      2.99 o
   0   3  17       50.33       51.32      2.73 o
   1   3  17       86.42       82.18      3.25 o
   2   3  17      109.85      112.48      4.12 o
   3   3  17      171.98      168.76      5.69 o
   4   3  17        4.92        3.64      1.63 o
   5   3  17      104.58      108.25      4.74 o
   6   3  17        8.08        5.64      1.81 o
  -7   4  17       65.68       85.04      6.10 o
  -6   4  17      286.68      331.27     14.97 o
  -5   4  17       50.18       54.42      7.04 o
  -4   4  17      322.91      344.94      8.47 o
  -3   4  17        9.88        7.13      1.69 o
  -2   4  17       53.57       53.55      2.93 o
  -1   4  17       19.49       22.61      2.06 o
   0   4  17        3.52        1.88      1.03 o
   1   4  17       35.69       32.81      2.47 o
   2   4  17       41.44       37.31      2.59 o
   3   4  17        0.48       -0.08      1.00 o
   4   4  17       24.80       21.45      2.63 o
   5   4  17       34.39       30.24      8.81 o
   6   4  17       11.98       15.05      2.54 o
  -6   5  17       19.28       17.36      3.36 o
  -5   5  17      230.03      254.35     12.15 o
  -4   5  17       18.52       19.75      2.73 o
  -3   5  17       87.10       78.89      8.30 o
  -2   5  17       38.88       47.61      4.54 o
  -1   5  17      556.32      565.48      9.89 o
   0   5  17       18.88       20.52      2.24 o
   1   5  17      249.41      241.60      6.03 o
   2   5  17       37.32       38.98      2.75 o
   3   5  17      279.56      273.38      6.60 o
   4   5  17       51.68       53.44      3.25 o
   5   5  17      154.29      150.85      6.87 o
   6   5  17       57.98       71.15      8.10 o
  -5   6  17       78.95       91.58      6.23 o
  -4   6  17       28.58       32.15      4.17 o
  -3   6  17       40.11       38.87      3.38 o
  -2   6  17      207.01      220.06      5.84 o
  -1   6  17       15.24       17.12      2.11 o
   0   6  17      140.26      153.43      4.88 o
   1   6  17       36.01       40.84      2.93 o
   2   6  17       64.33       64.83      5.13 o
   3   6  17        7.21        5.73      1.58 o
   4   6  17       40.39       44.38      3.21 o
   5   6  17       49.65       58.11      7.75 o
  -4   7  17       19.74       16.61      4.00 o
  -3   7  17      199.29      213.44      7.25 o
  -2   7  17       39.28       44.77      4.14 o
  -1   7  17      265.23      284.60      8.04 o
   0   7  17       18.42       20.08      2.54 o
   1   7  17      115.45      113.28      4.44 o
   2   7  17       88.07       95.22      4.31 o
   3   7  17       58.47       62.81      3.73 o
   4   7  17       15.94       18.31      4.93 o
  -3   8  17        1.02        3.17      3.52 o
  -2   8  17       27.36       29.37      3.30 o
  -1   8  17      161.38      194.82      5.96 o
   0   8  17       93.17       92.92      4.52 o
   1   8  17      221.36      241.97      9.05 o
  -8   0  18       68.68       75.02      7.40 o
  -6   0  18       25.78       28.62      7.22 o
  -4   0  18      393.08      359.94      9.46 o
  -2   0  18      227.85      216.99      6.96 o
   0   0  18       95.02      109.05      5.11 o
   2   0  18      760.83      770.35     16.24 o
   4   0  18      117.40      106.63      5.46 o
   6   0  18        0.32        2.47      2.82 o
  -8   1  18        2.79        2.11      3.17 o
  -7   1  18       17.20       16.49      2.44 o
  -6   1  18       13.48       13.46      2.03 o
  -5   1  18        8.00        4.46      1.42 o
  -4   1  18       49.29       53.01      3.11 o
  -3   1  18      118.49      125.61      3.78 o
  -2   1  18       26.55       19.25      1.80 o
  -1   1  18       22.76       23.30      2.22 o
   0   1  18       98.74      101.31      4.06 o
   1   1  18       69.21       84.46      5.25 o
   2   1  18       20.55       13.12      1.96 o
   3   1  18      246.03      250.69      6.90 o
   4   1  18       50.88       53.02      6.43 o
   5   1  18       98.38       98.41      4.46 o
   6   1  18       10.11       11.03      2.09 o
  -7   2  18       97.68       98.17      4.73 o
  -6   2  18      104.52      106.51      4.59 o
  -5   2  18       35.56       33.46      2.88 o
  -4   2  18        3.86        1.92      1.60 o
  -3   2  18       85.89       85.41      6.43 o
  -2   2  18       46.86       42.85      2.59 o
  -1   2  18      249.34      244.09      6.71 o
   0   2  18      205.95      192.42      7.36 o
   1   2  18        5.87        6.23      1.55 o
   2   2  18       16.79       12.26      2.39 o
   3   2  18       19.14       14.39      2.15 o
   4   2  18       84.49       90.32      4.40 o
   5   2  18        5.68        7.26      1.89 o
   6   2  18      118.17      111.30      4.95 o
  -7   3  18       11.80        9.74      2.01 o
  -6   3  18       10.20        6.75      2.36 o
  -5   3  18       64.55       62.71      8.45 o
  -4   3  18        0.01        1.41      1.49 o
  -3   3  18        0.03        0.18      1.37 o
  -2   3  18      144.73      144.05      5.74 o
  -1   3  18      144.59      143.18      4.73 o
   0   3  18      154.17      163.37      4.65 o
   1   3  18      145.70      142.54      4.34 o
   2   3  18       75.59       86.71      5.22 o
   3   3  18        9.50       12.57      2.06 o
   4   3  18      101.45       95.45      4.61 o
   5   3  18       41.16       37.70      3.44 o
   6   3  18       10.64       10.85      2.35 o
  -6   4  18        1.52        1.94      1.99 o
  -5   4  18      231.15      209.21      8.46 o
  -4   4  18       23.90       24.60      2.76 o
  -3   4  18      230.45      239.93      6.98 o
  -2   4  18       32.61       35.38      2.53 o
  -1   4  18       83.76       83.18      3.58 o
   0   4  18        7.19        5.65      1.39 o
   1   4  18      196.99      185.71      5.14 o
   2   4  18       20.28       21.88      2.24 o
   3   4  18      153.82      152.51      7.22 o
   4   4  18        2.44        2.16      1.48 o
   5   4  18      133.67      129.54      5.56 o
   6   4  18       28.97       30.29      5.99 o
  -5   5  18       33.69       33.57      8.81 o
  -4   5  18       24.03       26.01      2.91 o
  -3   5  18       31.41       35.93      3.32 o
  -2   5  18       10.60       11.66      1.80 o
  -1   5  18       33.14       34.41      2.63 o
   0   5  18       10.57       12.26      1.80 o
   1   5  18        8.97        7.31      1.61 o
   2   5  18      149.61      138.76      4.65 o
   3   5  18       47.42       45.21      4.68 o
   4   5  18       61.46       62.98      4.20 o
   5   5  18        0.00        0.00      3.17 o
  -5   6  18      233.64      251.48     14.44 o
  -4   6  18        3.53        2.35      1.63 o
  -3   6  18      262.97      285.23      9.73 o
  -2   6  18       34.50       27.54      3.11 o
  -1   6  18      319.86      352.56      9.05 o
   0   6  18        2.43        1.83      1.28 o
   1   6  18      602.02      596.52     10.78 o
   2   6  18       41.94       44.69      4.12 o
   3   6  18       50.99       44.18      4.38 o
   4   6  18      179.78      186.24     18.49 o
  -4   7  18        8.03        7.75      3.87 o
  -3   7  18        5.42        7.98      3.68 o
  -2   7  18        4.03        4.07      1.81 o
  -1   7  18       37.95       38.01      3.02 o
   0   7  18        0.79        1.30      1.32 o
   1   7  18        5.93        6.84      1.75 o
   2   7  18       31.95       32.77      2.93 o
   3   7  18       76.47       63.05      7.75 o
  -1   8  18       74.23       68.33      7.40 o
   0   8  18      185.84      188.43     11.27 o
  -7   0  19       90.74       75.02      7.75 o
  -5   0  19      164.82      151.92      6.21 o
  -3   0  19      103.12      114.53      6.69 o
  -1   0  19      454.14      479.26     11.67 o
   1   0  19      301.99      334.58      9.42 o
   3   0  19       59.79       58.82      6.69 o
   5   0  19      336.67      371.94     16.55 o
  -7   1  19        4.86        3.06      1.75 o
  -6   1  19        0.15        0.66      1.48 o
  -5   1  19        4.99        6.04      1.69 o
  -4   1  19       23.60       26.49      8.63 o
  -3   1  19        0.12        0.23      1.22 o
  -2   1  19        5.57        5.78      1.45 o
  -1   1  19       14.34       14.79      2.03 o
   0   1  19       33.94       31.33      2.69 o
   1   1  19       17.64       16.75      2.16 o
   2   1  19       18.95       17.82      2.30 o
   3   1  19       33.92       36.03      3.04 o
   4   1  19        9.58        7.69      1.89 o
   5   1  19      133.54      120.67      5.13 o
   6   1  19        2.67        3.93      2.36 o
  -7   2  19       99.03      106.05      5.00 o
  -6   2  19       35.68       38.64      4.75 o
  -5   2  19      120.97      129.42     10.74 o
  -4   2  19      174.98      189.81      7.46 o
  -3   2  19      120.66      121.72      4.67 o
  -2   2  19      577.17      612.26     16.66 o
  -1   2  19      184.37      205.40     10.45 o
   0   2  19       36.87       33.85      2.83 o
   1   2  19      223.38      222.48      6.56 o
   2   2  19       18.98       17.52      2.76 o
   3   2  19      415.90      425.83      9.80 o
   4   2  19      109.57      101.51      4.73 o
   5   2  19      173.42      172.86      6.22 o
   6   2  19       27.16       25.01      5.28 o
  -6   3  19        0.21       -1.06      2.47 o
  -5   3  19       77.26       88.77      5.73 o
  -4   3  19       17.27       15.25      2.71 o
  -3   3  19        0.01        0.51      1.28 o
  -2   3  19       85.82       95.90      5.69 o
  -1   3  19       47.84       51.59      4.07 o
   0   3  19      222.25      241.91      5.90 o
   1   3  19       27.44       30.97      2.91 o
   2   3  19        3.94        0.63      1.31 o
   3   3  19      103.11       97.47      5.34 o
   4   3  19        0.01       -0.13      1.34 o
   5   3  19        5.05        2.35      1.83 o
  -6   4  19       56.18       67.27      5.71 o
  -5   4  19       42.02       47.17      4.85 o
  -4   4  19       81.78       87.96      5.85 o
  -3   4  19      307.78      331.91      8.61 o
  -2   4  19       89.31       94.96      3.98 o
  -1   4  19       19.73       22.89      2.49 o
   0   4  19      580.27      602.72     10.43 o
   1   4  19       48.09       52.94      3.12 o
   2   4  19      509.14      519.89     14.06 o
   3   4  19        3.17        1.72      1.49 o
   4   4  19       65.90       59.63      5.09 o
   5   4  19       48.35       46.14      7.04 o
  -5   5  19        0.21        0.64      2.11 o
  -4   5  19        0.71        4.05      2.24 o
  -3   5  19       27.08       27.51      3.05 o
  -2   5  19        9.62       11.52      2.09 o
  -1   5  19       54.83       56.84      3.32 o
   0   5  19        3.09        2.96      1.31 o
   1   5  19        5.12        2.47      1.36 o
   2   5  19       62.12       69.37      3.69 o
   3   5  19       42.78       49.49      3.85 o
   4   5  19      149.29      159.90     11.27 o
  -4   6  19       92.29      111.77      5.61 o
  -3   6  19        8.58        8.14      2.12 o
  -2   6  19       58.54       54.29      4.96 o
  -1   6  19        0.11       -1.16      1.16 o
   0   6  19       70.99       71.92      3.89 o
   1   6  19       33.95       32.52      3.46 o
   2   6  19        6.62        2.51      1.57 o
   3   6  19       37.57       29.23      5.28 o
  -3   7  19       73.47       99.68      9.16 o
  -2   7  19        0.08       -0.53      1.99 o
  -1   7  19       76.88       76.17      4.01 o
   0   7  19        6.80        6.06      1.70 o
   1   7  19       31.49       32.25      4.10 o
   2   7  19       32.57       32.40      5.99 o
  -6   0  20      173.69      200.41     10.92 o
  -2   0  20      307.03      313.47     13.38 o
   0   0  20      189.07      188.08     10.57 o
   2   0  20       83.79       79.95      7.75 o
   4   0  20      232.95      237.39     12.68 o
  -7   1  20       13.84       11.87      3.17 o
  -6   1  20       92.43       93.11      4.54 o
  -5   1  20       22.05       22.35      3.11 o
  -4   1  20       18.53       19.72      4.23 o
  -3   1  20       98.70      103.02      5.23 o
  -2   1  20        3.32        3.66      1.39 o
  -1   1  20        3.14        4.12      2.27 o
   0   1  20       72.29       59.99      5.12 o
   1   1  20       26.91       29.44      4.70 o
   2   1  20        2.71        4.61      1.60 o
   3   1  20       98.04      105.19      6.52 o
   4   1  20        0.12       -0.80      1.64 o
   5   1  20       73.28       75.78      4.46 o
  -6   2  20      113.43      126.50      6.48 o
  -5   2  20      104.83      117.64      8.45 o
  -4   2  20      179.10      204.97      7.96 o
  -3   2  20       40.53       42.13      3.19 o
  -2   2  20       87.94       95.37      4.20 o
  -1   2  20       42.66       43.18      3.17 o
   0   2  20      267.51      266.90      7.30 o
   1   2  20      450.02      470.23     10.28 o
   2   2  20      203.60      197.00      7.11 o
   3   2  20      242.76      263.13      9.59 o
   4   2  20       45.25       44.49      3.65 o
   5   2  20       79.42       89.19      5.85 o
  -6   3  20       34.77       34.10     10.57 o
  -5   3  20       73.01       84.89      5.99 o
  -4   3  20      209.80      204.59     16.03 o
  -3   3  20        0.02       -1.16      1.24 o
  -2   3  20       23.54       22.14      2.20 o
  -1   3  20      163.75      167.20      6.73 o
   0   3  20       38.88       35.71      3.10 o
   1   3  20      137.26      141.60      5.35 o
   2   3  20      106.56      110.89      4.87 o
   3   3  20        2.04        1.26      1.48 o
   4   3  20       15.06       16.43      2.57 o
  -5   4  20        0.24        0.62      2.11 o
  -4   4  20       89.48       91.19      9.86 o
  -3   4  20      121.99      130.17      5.42 o
  -2   4  20      101.95      106.06      4.01 o
  -1   4  20      472.13      499.28      9.46 o
   0   4  20        1.39        0.67      1.42 o
   1   4  20      188.27      195.60      6.56 o
   2   4  20       39.80       35.13      3.36 o
   3   4  20       29.47       32.08      3.30 o
   4   4  20      101.59      115.17      9.16 o
  -4   5  20        1.93        1.55      2.11 o
  -3   5  20      128.78      145.90      5.96 o
  -2   5  20      262.32      269.54      8.06 o
  -1   5  20       51.24       50.27      3.32 o
   0   5  20       60.22       59.04      3.45 o
   1   5  20       48.51       49.30      3.28 o
   2   5  20        9.74        8.75      2.09 o
   3   5  20       48.54       51.07      7.04 o
  -3   6  20       40.15       41.56      4.73 o
  -2   6  20       68.02       73.00      8.74 o
  -1   6  20        0.37        2.14      1.43 o
   0   6  20       48.16       48.70      3.41 o
   1   6  20       12.99       14.80      2.20 o
   2   6  20       15.73       20.08      4.93 o
  -1   7  20       74.81       70.09      7.40 o
  -1   0  21       37.14       25.36      4.58 o
   1   0  21       83.66       79.25      7.75 o
   3   0  21        1.05        1.41      2.82 o
  -6   1  21       77.98       87.35      8.10 o
  -5   1  21        0.01        0.05      2.11 o
  -4   1  21      247.58      258.50      8.59 o
  -3   1  21       75.43       94.94      7.04 o
  -2   1  21      195.67      211.59      6.45 o
  -1   1  21      110.54      121.65      4.81 o
   0   1  21      212.19      221.28      6.63 o
   1   1  21       33.00       29.53      2.91 o
   2   1  21      153.88      163.97      5.88 o
   3   1  21      114.45      112.89     18.84 o
   4   1  21       27.87       28.28      5.64 o
  -6   2  21        5.40        2.74      2.29 o
  -5   2  21        4.97        6.51      2.36 o
  -4   2  21       20.11       23.45      3.60 o
  -3   2  21       14.30       13.03      2.74 o
  -2   2  21        0.11        0.09      1.28 o
  -1   2  21       87.62      106.67      4.73 o
   0   2  21       24.96       27.88      2.91 o
   1   2  21        6.90        5.33      1.70 o
   2   2  21        2.42        2.70      1.42 o
   3   2  21        9.61        7.84      1.98 o
   4   2  21        9.38        8.10      3.52 o
  -5   3  21       12.39        9.46      2.86 o
  -4   3  21       18.20       19.12      3.24 o
  -3   3  21       79.00       86.79      4.67 o
  -2   3  21       45.91       48.04      3.51 o
  -1   3  21      327.35      350.21      8.87 o
   0   3  21       31.50       31.20      3.87 o
   1   3  21      385.67      411.03      9.94 o
   2   3  21       52.60       55.61      3.97 o
   3   3  21       38.93       39.14      4.89 o
   4   3  21      152.72      163.78     10.57 o
  -4   4  21        0.01       -0.52      1.86 o
  -3   4  21      146.66      164.75      6.50 o
  -2   4  21       40.02       46.10      5.63 o
  -1   4  21       70.83       79.83      6.68 o
   0   4  21       89.74       96.78      4.86 o
   1   4  21       26.51       34.38      3.38 o
   2   4  21      168.05      181.89      6.57 o
  -3   5  21      180.71      190.42      6.97 o
  -2   5  21       17.38       19.26      2.74 o
  -1   5  21        1.34        0.31      1.63 o
   0   5  21        8.38        8.63      1.84 o
   1   5  21       11.75        9.60      2.22 o
  -1   6  21       18.97       20.50      3.46 o
   0   6  21       23.24       26.14      9.51 o
   1   6  21       54.57       59.52      7.40 o
  -2   0  22      100.34      122.57      8.45 o
   0   0  22        3.14        1.06      2.11 o
   2   0  22       17.41       23.60      4.93 o
  -2   1  22        2.89        0.09      1.86 o
  -1   1  22      154.70      167.98      7.34 o
   0   1  22        8.51       12.07      4.05 o
   1   1  22       15.97       14.65      2.86 o
   2   1  22        1.19        0.45      1.76 o
  -5   2  22        0.48       -0.35      1.99 o
  -4   2  22       17.28       15.50      4.23 o
  -3   2  22       54.90       64.45      7.04 o
  -2   2  22        0.36        0.67      1.39 o
  -1   2  22      161.00      171.96      6.00 o
   0   2  22        2.94        4.60      1.60 o
   1   2  22        1.81        2.48      1.55 o
   2   2  22        3.89        4.13      1.75 o
   4   2  22        4.44        4.23      3.52 o
  -4   3  22      119.55      125.00      6.85 o
  -3   3  22        5.28        5.93      2.45 o
  -2   3  22      273.99      310.61     10.46 o
  -1   3  22       63.49       65.77      4.59 o
   0   3  22       75.66       81.05      4.60 o
   1   3  22      280.84      307.34      8.60 o
   2   3  22       95.45       95.02      6.52 o
   3   3  22       31.86       44.03      6.34 o
  -3   4  22       30.03       32.31      3.38 o
  -2   4  22       33.99       45.00      8.63 o
  -1   4  22       51.62       58.33      4.18 o
   0   4  22       10.17       12.43      3.51 o
   1   4  22        0.09        0.21      1.86 o
  -2   5  22       41.15       41.91      7.04 o
  -1   5  22       59.48       61.81      5.10 o
  -1   0  23        1.74        2.82      2.82 o
   1   0  23       51.85       46.49      6.69 o
  -2   1  23       31.85       29.19      3.71 o
  -1   1  23       79.56       81.25      5.48 o
   0   1  23       33.04       27.64      3.85 o
   1   1  23        0.05       -1.74      1.74 o
  -4   2  23       66.17       73.61      7.75 o
  -3   2  23      107.69      118.34      9.16 o
  -2   2  23        1.64        1.33      2.11 o
  -1   2  23        7.79        7.24      2.01 o
   0   2  23        3.70        2.19      1.73 o
   1   2  23        0.66       -0.75      1.86 o
  -3   3  23       39.76       42.62      6.69 o
  -2   3  23      127.23      138.42      7.09 o
  -1   3  23       20.61       19.36      2.77 o
   0   3  23       46.79       42.15      4.46 o
   1   3  23      188.70      202.87     11.98 o
   2   3  23        6.40        9.16      3.87 o
  -1   4  23       17.58       17.96      4.58 o
  -2   0  24        0.88        2.11      3.17 o
  -2   1  24       49.26       59.88      7.04 o
  -1   1  24       42.94       50.00      4.85 o
  -1   2  24        6.68        1.76      2.82 o
 
